# Supplementary material for: THZ1 targeting CDK7 suppresses STAT transcriptional activity and sensitizes T-cell lymphomas to BCL2 inhibitors
Source: Nat Commun. 2017 Jan 30;8:14290. doi: 10.1038/ncomms14290 (PMC5290269; doi:10.1038/ncomms14290)
Supplement: Supplementary Data 1 — RNA-sequencing of Ly13.2 cells treated with THZ1 for 3 h. [file ncomms14290-s2.xlsx]

## Sheet: THZ1 3h
Supplementary Data: RNA-sequencing of Ly13.2 cells treated with THZ1 for 3 h
THZ1 3h	logFC (THZ1/VEH)	logCPM	LR	P-Value	FDR
PPP1R10	-3.91292	5.85537	196.664	1.11638e-44	1.30438e-40
PAQR8	-1.39856	5.65844	112.985	2.17386e-26	9.77675e-23
KRCC1	-2.37103	5.06725	112.171	3.27775e-26	1.0942e-22
PCF11	-2.29133	5.94314	103.894	2.13468e-24	4.98832e-21
ERCC4	-1.96737	5.04065	90.4091	1.93676e-21	3.77153e-18
RGS1	-1.98351	4.03663	84.3877	4.06671e-20	6.78792e-17
TUBD1	-1.99564	3.77488	79.8091	4.12388e-19	6.02292e-16
TIGD6	-2.007	1.79691	79.0902	5.9338e-19	7.70339e-16
ZNF181	-1.89877	2.26903	77.3332	1.4442e-18	1.6874e-15
BBS12	-2.31895	0.942042	76.0322	2.7907e-18	2.71722e-15
LINGO4	-2.53953	3.9154	73.7711	8.77195e-18	7.59196e-15
DDX28	-1.63222	4.48724	73.3356	1.09379e-17	9.12842e-15
LCMT2	-2.13402	3.89103	72.6288	1.56481e-17	1.21888e-14
ZC3H4	-2.14876	6.71856	72.095	2.05082e-17	1.54592e-14
PRMT6	-1.38336	4.84031	71.0996	3.39636e-17	2.3527e-14
MMACHC	-1.89998	3.83637	71.0841	3.42314e-17	2.3527e-14
PARS2	-2.64758	2.30358	65.4229	6.04337e-16	3.53054e-13
LOC100130557	-1.96892	1.71398	64.8556	8.05912e-16	4.59331e-13
ZNF79	-2.6128	2.4748	64.6775	8.82164e-16	4.90819e-13
HRH1	-1.58262	5.02988	64.4811	9.74621e-16	5.2965e-13
LOC100127888	-3.34227	-0.130623	63.6374	1.49562e-15	7.76658e-13
C2orf42	-1.81533	3.34908	63.4213	1.66906e-15	8.47882e-13
C5orf54	-2.64391	0.877769	62.7485	2.34859e-15	1.14337e-12
ZC2HC1C	-2.84489	0.744978	62.2307	3.0549e-15	1.42774e-12
LOC400657	-1.64899	3.23786	61.7441	3.91124e-15	1.74415e-12
JAGN1	-1.68071	5.143	61.2984	4.90483e-15	2.08393e-12
ZSWIM3	-1.96269	2.94942	60.5328	7.23637e-15	2.91551e-12
ZNF189	-1.97001	3.93161	60.2237	8.46667e-15	3.35337e-12
WDR89	-1.56438	4.65635	59.6819	1.11499e-14	4.27132e-12
BFAR	-1.44489	6.58765	59.2753	1.37089e-14	5.16693e-12
CD274	-1.34798	6.39368	59.0706	1.52113e-14	5.64219e-12
MOCS3	-2.5601	3.43646	58.6043	1.92797e-14	6.82618e-12
E2F8	-1.91747	5.45926	58.5279	2.00424e-14	6.99033e-12
HOMEZ	-2.23622	3.54674	58.0635	2.53795e-14	8.39912e-12
ZKSCAN4	-2.31218	2.36814	57.6196	3.18045e-14	1.01809e-11
FBXO32	-1.40021	4.44976	57.3334	3.67851e-14	1.14612e-11
LOC100859930	-1.43757	3.43343	57.2097	3.91743e-14	1.20451e-11
GPR84	-1.67528	4.19963	57.0441	4.26141e-14	1.27668e-11
PRR3	-1.40691	5.32409	56.2974	6.22979e-14	1.79726e-11
CSRP2BP	-2.29723	4.07672	55.8369	7.87406e-14	2.21688e-11
FLRT3	-2.20947	0.682422	55.7525	8.21945e-14	2.25967e-11
ZNF691	-2.18592	2.94804	55.3532	1.00704e-13	2.73635e-11
THAP2	-1.57276	2.36787	55.1902	1.0941e-13	2.93874e-11
LOC401431	-1.74255	1.56691	55.1556	1.11355e-13	2.95698e-11
FDXACB1	-2.03201	3.0046	55.0402	1.18091e-13	3.10062e-11
TMEM186	-1.976	4.18785	54.3466	1.68065e-13	4.3637e-11
CENPBD1	-1.72808	2.14403	54.1644	1.84397e-13	4.73515e-11
LOC100286844	-2.46838	-0.121245	54.0804	1.92454e-13	4.88833e-11
RIBC2	-2.21087	1.19627	53.6628	2.38032e-13	5.91738e-11
RFWD3	-1.36922	7.15404	53.4133	2.70255e-13	6.64771e-11
ZNF324B	-2.17091	2.07347	52.8336	3.63034e-13	8.74575e-11
ZNF557	-2.02543	3.7098	52.7345	3.81815e-13	9.10434e-11
PDE4B	-1.9089	2.73877	52.342	4.66284e-13	1.07882e-10
ZNF594	-2.26713	2.40251	51.6241	6.72122e-13	1.48171e-10
SLC16A13	-2.16829	1.16706	51.2796	8.01022e-13	1.73317e-10
E2F5	-1.61437	4.16712	51.2593	8.09372e-13	1.73517e-10
ZNF561	-1.78165	4.5857	50.7045	1.07371e-12	2.16566e-10
SLA	-1.83546	8.39239	50.7021	1.07504e-12	2.16566e-10
OXSM	-1.49762	3.53942	50.6676	1.09413e-12	2.18527e-10
FADD	-2.86997	4.82914	50.4313	1.23413e-12	2.38339e-10
KBTBD7	-1.64781	2.15965	50.3932	1.25832e-12	2.40086e-10
ZNF764	-2.31715	2.61099	50.3848	1.26372e-12	2.40086e-10
FTSJ2	-1.30256	5.64697	50.1012	1.46015e-12	2.68668e-10
SFT2D3	-1.58958	3.14542	49.8649	1.64701e-12	3.00682e-10
ZSCAN20	-2.16337	1.29283	49.8078	1.69571e-12	3.07173e-10
WDR53	-1.71832	3.52757	49.6871	1.80328e-12	3.24147e-10
ZC3H10	-2.86121	2.03356	49.2626	2.23892e-12	3.92065e-10
HCP5	-1.86797	5.52707	49.0379	2.51065e-12	4.25136e-10
FIZ1	-1.66637	2.45237	48.7412	2.92062e-12	4.80627e-10
C12orf65	-2.32879	4.07003	48.602	3.13542e-12	5.12367e-10
ZNF225	-2.25642	1.84768	48.5673	3.19154e-12	5.17916e-10
C14orf169	-2.00146	4.03023	48.3021	3.65361e-12	5.7868e-10
SNORA24	-3.59179	-0.571122	48.296	3.66504e-12	5.7868e-10
PPP1R3D	-1.95417	3.43924	48.0595	4.13489e-12	6.48485e-10
GTF2E1	-1.82837	4.67004	47.7901	4.74385e-12	7.26251e-10
ZNF747	-2.51396	3.13924	47.7855	4.75507e-12	7.26251e-10
C16orf54	-2.76414	-0.104235	47.6258	5.15859e-12	7.77716e-10
C1orf74	-2.76528	2.93739	47.3148	6.04527e-12	8.99783e-10
FASLG	-2.15304	4.55445	47.1402	6.60853e-12	9.65176e-10
PPAPDC2	-1.84277	3.64372	46.9616	7.23925e-12	1.05073e-09
ZNF526	-2.06864	3.90329	46.8512	7.65846e-12	1.10471e-09
SNORA4	-2.11845	0.796956	46.8223	7.77245e-12	1.10748e-09
WNT9B	-2.05708	1.82184	46.7356	8.12405e-12	1.14363e-09
GEMIN6	-1.58086	3.90781	46.6169	8.63146e-12	1.18647e-09
RPUSD2	-2.06511	3.94893	46.5614	8.87939e-12	1.20636e-09
CCDC142	-1.75208	3.40557	46.5455	8.95142e-12	1.20911e-09
ZNF75A	-1.58289	3.31675	46.3376	9.95352e-12	1.32911e-09
RBM15B	-1.56188	6.13447	46.3123	1.00827e-11	1.33115e-09
ZNF200	-2.33843	5.21941	46.2686	1.03104e-11	1.34713e-09
SNORA57	-2.95064	-0.900644	46.2467	1.04263e-11	1.34713e-09
INTS6	-1.32581	5.78136	46.1933	1.07145e-11	1.3757e-09
PHF23	-1.47796	4.95864	45.6726	1.39763e-11	1.75591e-09
NAGS	-2.10388	0.885361	45.609	1.44374e-11	1.80413e-09
NIPAL4	-1.62298	4.1019	45.4364	1.5768e-11	1.94956e-09
C21orf91	-1.56619	6.2966	45.3423	1.65434e-11	2.03466e-09
SLC46A1	-1.4409	2.81184	45.2089	1.77098e-11	2.15543e-09
RFX8	-1.85695	1.68098	45.0842	1.88741e-11	2.28523e-09
IQCC	-2.04005	2.86997	45.0643	1.90673e-11	2.29673e-09
ELAC1	-1.39525	3.23421	44.9049	2.06843e-11	2.44117e-09
BCDIN3D	-2.90983	1.71148	44.8679	2.10781e-11	2.47514e-09
ZNF202	-1.66794	4.13766	44.6791	2.32126e-11	2.67207e-09
METTL18	-2.36645	2.76234	44.6528	2.35255e-11	2.68168e-09
LRRC8E	-1.51945	3.98009	44.6027	2.4136e-11	2.72469e-09
THNSL1	-1.70048	3.3394	43.9653	3.34243e-11	3.69595e-09
ZNF16	-1.88784	2.764	43.9591	3.35305e-11	3.69595e-09
PEX12	-1.68001	2.33726	43.619	3.98939e-11	4.29604e-09
FAM18A	-1.71419	0.57036	43.5398	4.15427e-11	4.43274e-09
ETAA1	-2.49497	4.13422	43.3295	4.62568e-11	4.91331e-09
SIRT4	-2.50124	-0.518135	43.2603	4.79205e-11	5.06699e-09
DNAJC16	-1.43058	3.99482	43.1271	5.12969e-11	5.32877e-09
ARHGAP25	-1.3897	6.4879	43.1267	5.13083e-11	5.32877e-09
DUSP1	-1.56081	3.31779	43.0095	5.44748e-11	5.63259e-09
CEP19	-1.39665	3.09589	42.9104	5.73065e-11	5.84776e-09
USP27X	-1.69843	1.70797	42.763	6.17911e-11	6.2508e-09
ZNF230	-2.09586	2.19917	42.6932	6.4034e-11	6.42209e-09
F2RL3	-1.69098	1.37641	42.5423	6.91718e-11	6.84918e-09
ZKSCAN3	-2.19586	2.48745	42.2849	7.88981e-11	7.65016e-09
CDKN1B	-1.33123	4.89444	42.216	8.17293e-11	7.82726e-09
CCDC71	-2.43214	3.88418	41.8926	9.64249e-11	9.12249e-09
ZNF778	-1.48843	2.9965	41.8764	9.72281e-11	9.16139e-09
PAFAH2	-1.64647	2.90364	41.8151	1.00328e-10	9.37785e-09
ZC3H6	-1.69986	2.57061	41.6162	1.11067e-10	1.02992e-08
C19orf40	-1.70888	2.14394	41.4379	1.21672e-10	1.11939e-08
ZFP37	-1.89184	0.397623	41.2885	1.31339e-10	1.18958e-08
ZKSCAN2	-1.34993	4.76927	41.0927	1.45174e-10	1.29978e-08
FKBPL	-2.16066	2.77746	40.961	1.55297e-10	1.38291e-08
LOC100288842	-2.00454	0.304549	40.9567	1.55643e-10	1.38291e-08
TTC30B	-1.9614	1.1442	40.8059	1.68127e-10	1.47146e-08
RNF135	-1.35644	4.23092	40.7907	1.69435e-10	1.47302e-08
C6orf47	-1.67946	4.5606	40.7892	1.69566e-10	1.47302e-08
THPO	-2.19914	4.47752	40.7622	1.71926e-10	1.48542e-08
DOLK	-2.10705	3.40764	40.7476	1.73216e-10	1.48813e-08
SMG8	-1.37004	5.26513	40.6765	1.79634e-10	1.53761e-08
DCP1B	-1.9337	3.57572	40.5775	1.8897e-10	1.60576e-08
PXDC1	-1.40657	6.09029	40.4883	1.97794e-10	1.67465e-08
C7orf25	-1.9421	3.19224	40.4591	2.00771e-10	1.69372e-08
CCR1	-1.8735	3.81552	40.2795	2.20102e-10	1.84349e-08
C15orf58	-2.24291	1.30894	40.2086	2.28243e-10	1.89135e-08
ZNF396	-2.67815	-0.927006	40.0792	2.43876e-10	2.00665e-08
DMRT2	-1.66448	2.04281	40.0311	2.49947e-10	2.04939e-08
ORC5	-1.30787	5.19251	39.9452	2.61186e-10	2.12662e-08
KCNE3	-1.58178	4.98336	39.8528	2.73848e-10	2.21429e-08
FAM86EP	-1.54666	1.51767	39.8159	2.7906e-10	2.24698e-08
APOLD1	-2.14121	4.74813	39.8065	2.80408e-10	2.24698e-08
ZNF490	-1.58117	2.88832	39.7829	2.83812e-10	2.26352e-08
PLCD4	-1.40423	2.27337	39.5669	3.1701e-10	2.51083e-08
RPL36A	-1.75562	3.14313	39.5605	3.18044e-10	2.51083e-08
FAM122A	-1.61789	4.34411	39.2658	3.69859e-10	2.85969e-08
FBXO10	-1.41737	2.97453	39.2137	3.79865e-10	2.91039e-08
RNF146	-1.41045	3.8163	39.1537	3.91729e-10	2.99148e-08
TOE1	-1.67814	4.48413	39.0142	4.20725e-10	3.17145e-08
ZFP62	-1.71716	4.57092	38.8562	4.56214e-10	3.40601e-08
MUL1	-1.32484	5.08744	38.84	4.6e-10	3.42334e-08
ZNF585B	-1.31776	3.09776	38.7541	4.80705e-10	3.56323e-08
CSTF2T	-1.3986	5.90475	38.7494	4.81847e-10	3.56323e-08
SPRY1	-1.9551	1.63386	38.6763	5.00238e-10	3.67597e-08
ZNF7	-1.83424	4.76879	38.6531	5.06223e-10	3.70828e-08
GPANK1	-2.21849	3.90932	38.5569	5.31812e-10	3.85943e-08
ZNF554	-1.37378	1.80983	38.3457	5.92573e-10	4.23968e-08
C12orf66	-1.43331	3.12147	38.3353	5.95756e-10	4.2444e-08
NDP	-1.91648	2.94593	38.3232	5.99467e-10	4.25785e-08
ZNF319	-2.07432	3.06203	38.2464	6.23523e-10	4.4153e-08
LINC00346	-1.55093	3.71942	38.2268	6.29827e-10	4.44646e-08
UBXN10	-1.31448	3.5737	38.1318	6.61235e-10	4.65414e-08
UFSP1	-1.89136	0.32552	37.8688	7.56655e-10	5.21578e-08
CCDC51	-1.3639	4.36414	37.7646	7.98181e-10	5.48218e-08
LOC729678	-1.4586	3.5314	37.7602	7.99994e-10	5.48218e-08
FTSJD1	-1.46866	5.4672	37.7496	8.0434e-10	5.49044e-08
TMEM229B	-1.76869	4.20369	37.6553	8.44161e-10	5.7344e-08
ZNF175	-1.79341	2.06262	37.6355	8.52762e-10	5.76588e-08
JRKL	-1.9841	3.95508	37.6333	8.5373e-10	5.76588e-08
CCNF	-1.41684	6.7797	37.5155	9.06908e-10	6.07239e-08
DUSP4	-1.48925	6.16441	37.4243	9.5029e-10	6.3266e-08
ZNF2	-2.11754	2.22795	37.3046	1.01044e-09	6.67002e-08
C1orf201	-1.67324	2.63792	37.0585	1.14636e-09	7.37964e-08
ZSCAN16	-2.23843	2.41718	36.9882	1.18849e-09	7.60896e-08
BLOC1S3	-1.31681	4.56216	36.946	1.21446e-09	7.75113e-08
IP6K1	-1.32284	6.08209	36.9147	1.23409e-09	7.83648e-08
TMEM79	-1.50336	1.45639	36.7495	1.34325e-09	8.46065e-08
ZBED5	-1.59655	5.07515	36.6567	1.40877e-09	8.82576e-08
LDOC1L	-1.53559	5.28676	36.6026	1.44835e-09	9.04951e-08
ZNF180	-1.3517	4.93165	36.5633	1.4779e-09	9.1895e-08
ZNF546	-1.65403	2.21213	36.5623	1.47863e-09	9.1895e-08
ZNF142	-1.41551	4.99852	36.4773	1.54453e-09	9.5585e-08
ZKSCAN5	-1.47556	4.6161	36.3284	1.66715e-09	1.01984e-07
HS3ST3B1	-1.77512	2.26892	36.1717	1.8068e-09	1.09666e-07
TIGD1	-1.82764	2.10397	36.0009	1.97228e-09	1.18175e-07
DKFZP434I0714	-1.5153	2.56492	35.8532	2.12756e-09	1.26185e-07
MORC2-AS1	-1.51655	2.28287	35.8267	2.15671e-09	1.2759e-07
MIS12	-1.34996	4.75701	35.7216	2.2762e-09	1.33309e-07
B3GALT6	-1.61457	3.88744	35.6257	2.39113e-09	1.3969e-07
FAM54A	-1.87422	4.40193	35.5922	2.43263e-09	1.4176e-07
ZNF436	-2.15415	3.45691	35.5754	2.45361e-09	1.42273e-07
TNFSF14	-2.98574	3.01181	35.5415	2.49668e-09	1.44412e-07
GIMAP2	-1.61138	3.21555	35.4977	2.55357e-09	1.46975e-07
C17orf39	-2.29303	2.83357	35.473	2.58617e-09	1.484e-07
TEX19	-2.72258	5.34881	35.3997	2.68528e-09	1.53422e-07
ZNF564	-1.85113	3.08787	35.3586	2.74252e-09	1.5593e-07
ALX3	-1.62974	0.422219	35.3392	2.77002e-09	1.57111e-07
HELQ	-1.3063	3.54868	35.3296	2.78364e-09	1.57502e-07
GPATCH1	-1.36607	4.30536	35.3129	2.8076e-09	1.58092e-07
JMJD6	-1.41381	5.07892	35.1477	3.05619e-09	1.70446e-07
RPP14	-1.77512	5.00428	35.0901	3.14797e-09	1.75147e-07
AKAP3	-3.09298	-0.858104	35.0514	3.21118e-09	1.77817e-07
RBM26-AS1	-1.52114	0.704074	35.0132	3.27471e-09	1.80055e-07
PLEKHF1	-2.01986	1.88551	35.0022	3.2933e-09	1.80652e-07
FANCF	-1.84411	3.32547	34.8607	3.54166e-09	1.92022e-07
SALL2	-2.0714	3.93028	34.8501	3.56092e-09	1.9262e-07
RORC	-1.84094	7.31436	34.4626	4.34519e-09	2.31823e-07
SNHG3	-1.37928	5.79226	34.4361	4.40473e-09	2.34464e-07
LOC100129196	-2.53428	-0.0559895	34.3987	4.49028e-09	2.38475e-07
C17orf97	-2.45406	0.38661	34.3852	4.52144e-09	2.39043e-07
HTR7P1	-1.69068	0.251888	34.3801	4.53334e-09	2.39131e-07
TMEM55B	-1.49746	4.40488	34.3131	4.69207e-09	2.45616e-07
PLAC2	-2.66632	-0.98009	34.1899	4.99879e-09	2.58346e-07
EFNA4	-1.65652	1.98017	34.0984	5.23947e-09	2.6909e-07
FAM200A	-1.99943	2.51051	33.9315	5.70877e-09	2.92549e-07
ZNF174	-1.5675	4.01728	33.9164	5.75308e-09	2.93572e-07
ASTE1	-2.12327	3.44299	33.4607	7.27198e-09	3.65445e-07
LNP1	-1.34149	1.31205	33.4334	7.37464e-09	3.69808e-07
KIAA1383	-1.58552	3.21864	33.4206	7.42319e-09	3.71446e-07
TGIF2	-1.53144	5.68455	33.3415	7.73145e-09	3.84401e-07
MAP3K8	-1.41784	5.8005	33.3302	7.77663e-09	3.85827e-07
EBF1	-1.35498	4.30232	33.305	7.87813e-09	3.8921e-07
SNORD30	-1.58271	0.801536	33.2806	7.97755e-09	3.92462e-07
ZNF696	-1.55582	3.84693	33.2597	8.06371e-09	3.95667e-07
IFIT2	-1.48419	2.02533	33.2566	8.07657e-09	3.95667e-07
INTS5	-2.15912	4.65578	33.2418	8.13834e-09	3.97257e-07
RTP4	-2.26503	0.370568	33.2301	8.18712e-09	3.98576e-07
LOC100270804	-1.91144	-0.167891	33.118	8.67337e-09	4.16179e-07
DNAAF2	-1.9298	4.40698	33.0287	9.08093e-09	4.33068e-07
DCLRE1B	-1.69751	4.77432	32.9814	9.30446e-09	4.41028e-07
NAIF1	-1.83356	3.21211	32.6808	1.08602e-08	5.07563e-07
ZNF627	-2.58041	3.90505	32.6769	1.08821e-08	5.07571e-07
ATRIP	-1.46458	4.55826	32.6073	1.12791e-08	5.23998e-07
MMAA	-1.62343	2.29089	32.6015	1.13125e-08	5.24507e-07
LETM2	-1.41766	3.25111	32.5129	1.18402e-08	5.4358e-07
LOC100505678	-1.64983	3.7325	32.484	1.20175e-08	5.48488e-07
NFE2	-2.11274	3.13939	32.4461	1.22544e-08	5.58208e-07
FBXO48	-1.6542	1.46583	32.3331	1.29885e-08	5.85937e-07
BBS10	-1.54164	3.50544	32.2714	1.34075e-08	6.00204e-07
LOC100507032	-1.40551	2.08885	32.2536	1.35309e-08	6.03415e-07
IPCEF1	-1.5063	4.88202	32.1739	1.40974e-08	6.25102e-07
LOC339803	-1.38638	3.35101	32.124	1.44636e-08	6.38495e-07
CCR5	-1.31689	3.12312	32.1217	1.44814e-08	6.38495e-07
LOC645212	-1.43754	2.26897	32.0393	1.51081e-08	6.61137e-07
CDC42EP2	-1.63006	1.93452	31.9206	1.60601e-08	6.98867e-07
CSTF1	-1.61457	5.37994	31.8712	1.64743e-08	7.12912e-07
TMEM60	-1.48251	3.36882	31.8244	1.68759e-08	7.26255e-07
DOK1	-1.68839	4.54711	31.7904	1.71736e-08	7.37709e-07
ITPRIPL1	-1.91178	5.1911	31.7674	1.73784e-08	7.45133e-07
ZNF485	-2.19612	1.40807	31.7611	1.74354e-08	7.46211e-07
LAX1	-1.85523	3.11694	31.7554	1.74866e-08	7.47031e-07
E2F7	-1.38254	4.99826	31.5935	1.90065e-08	8.04812e-07
TOMM40L	-1.74961	3.56121	31.5762	1.91768e-08	8.1035e-07
C3orf33	-1.74111	1.61042	31.4926	2.00205e-08	8.41438e-07
ZBTB24	-1.52538	4.8624	31.2796	2.23413e-08	9.3394e-07
DMRT3	-3.04143	-1.5504	31.2122	2.31308e-08	9.60072e-07
ZNF830	-1.32685	4.64271	31.1405	2.40006e-08	9.90896e-07
ANKRD34A	-2.16159	1.60599	31.0487	2.5163e-08	1.03385e-06
ZNF766	-1.80706	3.52937	30.9579	2.6369e-08	1.07538e-06
GPR18	-1.62025	3.12652	30.9407	2.6604e-08	1.08119e-06
SASH1	-1.73975	2.60227	30.9246	2.68246e-08	1.08637e-06
LOC100506668	-1.66711	2.91727	30.8846	2.73836e-08	1.10327e-06
EPM2AIP1	-1.66772	6.07731	30.7931	2.87059e-08	1.14667e-06
FEM1A	-1.62441	5.53418	30.5877	3.19107e-08	1.25537e-06
DNAJC30	-1.41713	2.94727	30.557	3.242e-08	1.27124e-06
HNRNPU-AS1	-1.95935	4.70917	30.5476	3.25766e-08	1.27513e-06
RPP38	-2.02879	3.6443	30.5246	3.29661e-08	1.28606e-06
CARD6	-1.43034	2.33915	30.5121	3.31794e-08	1.29223e-06
MGC16142	-1.50685	0.193881	30.413	3.49187e-08	1.3465e-06
TIGD7	-1.63802	2.31121	30.3919	3.53001e-08	1.35673e-06
ZNF45	-1.36175	4.73674	30.2573	3.78359e-08	1.44283e-06
ZNF425	-1.4754	1.16402	30.2007	3.89572e-08	1.48266e-06
LIPT2	-1.90394	0.285051	30.1666	3.96482e-08	1.50406e-06
LOC646999	-2.64488	-0.724418	30.1567	3.9851e-08	1.50906e-06
ZFP161	-1.77386	4.03066	30.1168	4.06789e-08	1.53073e-06
HCG26	-1.39294	0.7463	30.1001	4.10305e-08	1.54148e-06
TAF5	-1.33674	3.72654	30.0964	4.11091e-08	1.54196e-06
ZNF250	-1.94962	3.53111	30.0797	4.14653e-08	1.55034e-06
OSGIN1	-4.73228	-2.13241	29.9966	4.32813e-08	1.6105e-06
SNORD28	-1.94373	0.805132	29.8086	4.7686e-08	1.76039e-06
DDIT3	-1.72496	3.67133	29.6304	5.22777e-08	1.89989e-06
SELRC1	-1.348	5.33462	29.6126	5.27612e-08	1.90855e-06
IRF2BP2	-1.85207	6.74663	29.5442	5.46546e-08	1.95585e-06
C5orf34	-1.35028	3.2209	29.4854	5.63388e-08	2.00996e-06
ZNF382	-1.52736	1.35914	29.4574	5.7158e-08	2.03298e-06
ZNF763	-1.60034	0.596772	29.3885	5.92283e-08	2.09704e-06
HCG27	-1.49647	1.96717	29.3235	6.12483e-08	2.15875e-06
CHRM5	-1.79324	0.162221	29.237	6.40434e-08	2.25386e-06
ZNF416	-1.96275	2.51073	29.1999	6.52838e-08	2.29062e-06
C17orf51	-1.32466	5.41709	29.0462	7.06726e-08	2.44663e-06
SNORA3	-2.12667	-0.962009	29.0337	7.11311e-08	2.45523e-06
HARBI1	-1.68452	1.67615	29.0248	7.14587e-08	2.4629e-06
FGFR1	-1.47973	0.656127	28.9959	7.25307e-08	2.49617e-06
ZBTB9	-1.42552	5.02153	28.9852	7.29341e-08	2.50268e-06
IL21R	-1.66621	4.53519	28.9134	7.56877e-08	2.582e-06
C1orf131	-1.40568	4.80042	28.9093	7.5846e-08	2.58363e-06
TIGD4	-1.59979	0.334229	28.889	7.66466e-08	2.59953e-06
EPOR	-1.43082	2.6331	28.8633	7.76717e-08	2.62667e-06
MOB3A	-1.62635	6.36361	28.6007	8.8949e-08	2.97788e-06
ZNF48	-1.5399	3.70482	28.5481	9.13997e-08	3.04683e-06
RG9MTD1	-1.49338	5.15679	28.3939	9.89748e-08	3.26212e-06
WDR5B	-1.62454	3.79757	28.3061	1.03569e-07	3.37546e-06
CCR7	-2.02302	7.32552	28.132	1.13318e-07	3.65245e-06
MTHFSD	-1.43439	3.36001	28.097	1.15383e-07	3.70366e-06
C2orf72	-1.5523	0.782214	28.076	1.16644e-07	3.73387e-06
INE1	-1.64299	0.244456	28.0651	1.17305e-07	3.7499e-06
E2F2	-1.39683	5.34271	28.0408	1.18786e-07	3.79208e-06
NIM1	-2.18355	0.478867	28.0237	1.19837e-07	3.81519e-06
LYSMD1	-1.41658	3.45028	27.9782	1.2269e-07	3.89542e-06
HPDL	-1.35522	2.33077	27.9294	1.25823e-07	3.98405e-06
PDCD1LG2	-1.46764	1.98601	27.9149	1.26769e-07	4.00315e-06
ZNF689	-2.12529	3.71392	27.8581	1.30546e-07	4.10577e-06
SNORA18	-1.59006	1.50447	27.6038	1.48885e-07	4.59596e-06
ZNF774	-1.78059	-0.113377	27.5743	1.51178e-07	4.65445e-06
ITPKC	-1.87373	2.85476	27.4613	1.60267e-07	4.88281e-06
SLC35C1	-1.39075	3.72223	27.4108	1.64506e-07	4.99243e-06
SNORD68	-1.60777	0.0929711	27.3627	1.68657e-07	5.10515e-06
ZIC5	-2.14519	0.778124	27.3476	1.69976e-07	5.13003e-06
ZNF547	-1.88591	0.893169	27.3458	1.70137e-07	5.13003e-06
CHRNA10	-1.90069	-0.522349	27.3233	1.72123e-07	5.18322e-06
NAT1	-1.45128	3.69819	27.2723	1.76724e-07	5.2964e-06
PNRC2	-1.33914	5.50086	27.1302	1.902e-07	5.65115e-06
DUS2L	-1.38613	4.29324	27.129	1.90322e-07	5.65115e-06
TTC30A	-1.49684	0.855052	27.1047	1.92726e-07	5.71525e-06
TMEM169	-2.52953	-1.22559	27.0891	1.94287e-07	5.74904e-06
MAFG-AS1	-1.48579	1.9501	27.04	1.99287e-07	5.87997e-06
C6orf203	-1.3777	2.17159	26.9926	2.04238e-07	5.98826e-06
SCAND3	-1.32849	1.21123	26.9489	2.08902e-07	6.10968e-06
C10orf2	-1.43968	5.36577	26.9306	2.10898e-07	6.15263e-06
RAD52	-1.39248	3.48245	26.8755	2.16992e-07	6.30679e-06
CLDN14	-1.33112	1.92375	26.846	2.20335e-07	6.38808e-06
CSTF3	-1.35459	6.13514	26.7871	2.27144e-07	6.55571e-06
ATP1A1OS	-1.40289	0.639155	26.7428	2.32414e-07	6.67206e-06
YAE1D1	-1.7191	2.84943	26.5604	2.55423e-07	7.19096e-06
CCL20	-1.54176	0.428599	26.5399	2.58146e-07	7.25042e-06
IRS1	-1.61084	1.25431	26.5227	2.60459e-07	7.30661e-06
ZNF619	-1.58705	2.9672	26.5084	2.624e-07	7.35225e-06
PRKAB1	-1.33675	4.42494	26.4902	2.64874e-07	7.41266e-06
USP51	-2.79944	1.37085	26.431	2.73116e-07	7.61596e-06
WEE1	-1.57224	5.91417	26.3872	2.79383e-07	7.75371e-06
LOC100216546	-1.70226	2.31277	26.3818	2.80161e-07	7.76323e-06
LOC100131094	-1.44772	0.222064	26.3714	2.81676e-07	7.78958e-06
TMEM177	-1.33551	3.72576	26.3529	2.84387e-07	7.85526e-06
WNT7B	-1.5566	3.83936	26.323	2.8883e-07	7.96856e-06
FRMD4B	-1.74155	5.33989	26.3146	2.90084e-07	7.99372e-06
ADAMTSL1	-2.4284	-0.156287	26.3094	2.9087e-07	8.00596e-06
FJX1	-2.39135	-0.988339	26.2402	3.01485e-07	8.23988e-06
SNORD58C	-1.59675	0.41159	26.2276	3.03447e-07	8.27729e-06
C1orf213	-1.6943	-0.0405195	26.1964	3.08395e-07	8.39217e-06
ZNF671	-1.9512	1.62928	26.1741	3.11986e-07	8.47731e-06
PIM1	-1.4905	5.21166	26.1237	3.20223e-07	8.69104e-06
ARMC7	-1.44266	3.54843	25.9585	3.48833e-07	9.33738e-06
SLC25A19	-1.56704	4.18556	25.8602	3.67053e-07	9.76913e-06
LMOD1	-1.49407	-0.061719	25.8328	3.72314e-07	9.89787e-06
MED9	-1.83425	3.53942	25.8278	3.73268e-07	9.90071e-06
TNFAIP8L2	-1.36143	3.5046	25.7454	3.89558e-07	1.02977e-05
JMJD5	-1.61399	3.45881	25.7041	3.97985e-07	1.04453e-05
LOC100506688	-1.98107	2.72059	25.6339	4.12722e-07	1.074e-05
OSM	-2.15214	3.62854	25.6283	4.13921e-07	1.07592e-05
FRAT2	-1.62878	3.45885	25.5916	4.21869e-07	1.09414e-05
ZNF232	-1.83654	1.33037	25.5541	4.30141e-07	1.11189e-05
EOMES	-2.29262	6.19224	25.5451	4.3217e-07	1.11591e-05
SNORD47	-1.93645	2.59585	25.3483	4.78565e-07	1.2222e-05
NFKBIE	-2.37602	3.07152	25.3222	4.85102e-07	1.23484e-05
LOC440925	-1.82172	-0.767062	25.2579	5.0155e-07	1.26861e-05
NUDT18	-1.56374	2.85377	25.2216	5.11075e-07	1.28972e-05
HOXB13	-1.45268	0.157004	25.2159	5.12574e-07	1.29211e-05
SNORD60	-4.07915	-0.23744	25.2109	5.13921e-07	1.29385e-05
BDNF	-2.09545	0.00982183	25.1687	5.25266e-07	1.31447e-05
TGIF1	-1.5384	4.94296	25.1432	5.32281e-07	1.32464e-05
EHF	-1.79976	-0.497124	25.1284	5.36371e-07	1.33173e-05
C12orf34	-1.46331	0.329557	25.1094	5.41683e-07	1.34232e-05
ZBTB42	-1.91213	3.10903	24.9723	5.81605e-07	1.43063e-05
CXorf21	-1.77449	-0.287401	24.8453	6.21199e-07	1.5121e-05
TCEANC	-1.57346	0.913557	24.7547	6.51094e-07	1.57177e-05
SNORA5C	-2.26367	-0.701457	24.7142	6.64929e-07	1.60028e-05
AJUBA	-1.55861	3.55472	24.6586	6.84399e-07	1.64368e-05
CNTD1	-1.53217	0.855935	24.6513	6.86995e-07	1.64653e-05
ZNF776	-2.32484	3.46142	24.6306	6.94401e-07	1.66258e-05
SNHG12	-1.52287	3.42929	24.6102	7.01775e-07	1.67167e-05
FAM86C2P	-1.45746	1.85359	24.5373	7.28851e-07	1.73078e-05
ALKBH4	-1.79238	2.66153	24.5354	7.29552e-07	1.73078e-05
MAP3K14	-1.33007	5.31049	24.4015	7.82084e-07	1.84797e-05
MCM3AP-AS1	-1.46467	1.98816	24.3664	7.96456e-07	1.87239e-05
GFI1	-1.75331	4.07865	24.3324	8.10623e-07	1.89806e-05
BACE1-AS	-1.69215	-0.329274	24.1415	8.95089e-07	2.0648e-05
PATZ1	-1.65172	4.59286	24.1063	9.11602e-07	2.09787e-05
JMJD4	-1.59011	3.01469	24.0268	9.50041e-07	2.1638e-05
LDHAL6A	-2.82143	-1.51208	23.9895	9.68649e-07	2.20403e-05
DISP2	-1.81072	-0.699689	23.9842	9.71298e-07	2.20695e-05
UBOX5	-1.54633	2.9049	23.9776	9.74614e-07	2.21114e-05
ZSWIM1	-1.58008	3.76772	23.9605	9.83323e-07	2.22779e-05
TBC1D30	-2.02629	-0.956473	23.9595	9.83859e-07	2.22779e-05
ZNF786	-1.38801	3.32349	23.9311	9.98469e-07	2.2565e-05
TUBB1	-1.47694	1.39117	23.7994	1.06916e-06	2.38853e-05
SLCO2A1	-1.57019	-0.0510363	23.7887	1.07511e-06	2.39725e-05
C2orf44	-1.51458	4.63601	23.7561	1.09351e-06	2.43131e-05
ZNF155	-1.55854	2.99305	23.6919	1.13054e-06	2.50176e-05
ARL4C	-1.4696	6.15777	23.6404	1.16125e-06	2.55518e-05
SOWAHC	-1.42176	1.92945	23.6221	1.17232e-06	2.57228e-05
ZNF596	-1.35968	0.127976	23.6081	1.18091e-06	2.58143e-05
ZCCHC2	-1.91866	4.54296	23.5831	1.19635e-06	2.61029e-05
IL10RA	-1.78347	1.70021	23.571	1.20387e-06	2.62182e-05
STAMBPL1	-1.35023	3.37765	23.5509	1.21653e-06	2.63954e-05
KDM4D	-1.7164	0.122708	23.5376	1.22494e-06	2.65287e-05
TIGD2	-1.76475	2.96329	23.503	1.24717e-06	2.69601e-05
USP2	-1.44836	1.24463	23.4697	1.26899e-06	2.72803e-05
ZNF672	-1.41679	5.12621	23.4663	1.27122e-06	2.72966e-05
C19orf44	-1.53825	2.60145	23.465	1.27208e-06	2.72966e-05
TNFRSF1A	-1.55375	4.42954	23.4552	1.27855e-06	2.74102e-05
TRIM68	-1.36779	3.87647	23.3578	1.34499e-06	2.85725e-05
ZNF790	-2.21403	0.855603	23.3354	1.3607e-06	2.888e-05
RHOU	-1.41021	2.81922	23.2886	1.39424e-06	2.95114e-05
ZNF8	-1.43987	1.41873	23.2739	1.40496e-06	2.96846e-05
HSD17B1	-1.44043	2.64944	23.1985	1.46113e-06	3.07323e-05
SNORA8	-1.74215	1.29238	23.1961	1.4629e-06	3.0742e-05
NFKBIL1	-1.42219	1.89844	23.1817	1.47394e-06	3.08907e-05
HES1	-1.31855	0.97359	23.1755	1.47866e-06	3.09341e-05
KLHL26	-1.84324	2.63235	23.1324	1.51221e-06	3.14389e-05
SNORD44	-2.37495	1.00892	23.0925	1.54394e-06	3.19848e-05
ZNF658	-2.47143	-1.31856	23.0603	1.57002e-06	3.23529e-05
LOC554206	-1.78351	-1.065	22.9192	1.6896e-06	3.43925e-05
REXO4	-1.44811	5.55306	22.8761	1.72787e-06	3.50494e-05
CLDN23	-1.74203	-0.705616	22.8716	1.73191e-06	3.51009e-05
DDX20	-1.49996	5.26266	22.8509	1.75064e-06	3.54497e-05
CFL2	-1.61843	2.9087	22.7778	1.81851e-06	3.66336e-05
ZNF133	-1.69456	3.1517	22.754	1.84123e-06	3.70275e-05
ZNF34	-1.45657	1.97571	22.6613	1.93225e-06	3.86582e-05
MC1R	-1.30314	6.39031	22.64	1.95377e-06	3.89887e-05
ZNF187	-1.53208	3.50817	22.6183	1.97594e-06	3.92634e-05
EPHA4	-1.72051	-0.724027	22.5384	2.05981e-06	4.07596e-05
DNM3OS	-1.72191	3.65752	22.3725	2.24567e-06	4.37307e-05
BOD1	-1.31577	4.20468	22.3691	2.24961e-06	4.3771e-05
SOX7	-2.96358	-1.71734	22.2678	2.37145e-06	4.57985e-05
EID2B	-1.64392	1.99782	22.2538	2.38891e-06	4.60975e-05
MIR21	-2.28213	-0.279755	22.2184	2.43333e-06	4.67615e-05
ZNF212	-1.43551	4.00685	22.0481	2.65902e-06	5.05582e-05
SURF6	-1.37865	5.04499	22.0319	2.68157e-06	5.09455e-05
HPS6	-2.1589	3.63748	21.9317	2.82534e-06	5.36333e-05
C3orf20	-2.43735	-1.67948	21.8762	2.90813e-06	5.49372e-05
ZNF613	-2.2559	0.909386	21.8325	2.97525e-06	5.60238e-05
ZBTB48	-1.73766	3.33811	21.7906	3.0409e-06	5.70761e-05
SNORD81	-1.77479	0.858735	21.7692	3.07498e-06	5.74389e-05
MTERFD3	-1.40144	2.86527	21.7573	3.09405e-06	5.7749e-05
LPP-AS2	-1.3278	0.799238	21.7475	3.11003e-06	5.80009e-05
TGFBI	-1.5395	0.176698	21.716	3.16149e-06	5.87607e-05
TRMT12	-1.56266	3.96034	21.685	3.21287e-06	5.94916e-05
FAM86B1	-2.07049	-1.24297	21.6669	3.24332e-06	5.98657e-05
ACSBG2	-1.97928	-0.781263	21.6268	3.31199e-06	6.09407e-05
SNORD46	-2.35782	-1.76473	21.5535	3.441e-06	6.30166e-05
GPR132	-1.41879	4.76564	21.5341	3.47595e-06	6.36068e-05
ZFP42	-1.8873	-0.705337	21.5232	3.49571e-06	6.38685e-05
PCDH18	-1.55159	4.62186	21.4948	3.54794e-06	6.45703e-05
SNHG7	-1.6653	3.94765	21.4822	3.57136e-06	6.49459e-05
SMG9	-1.70333	5.2211	21.3571	3.81208e-06	6.88413e-05
SENP8	-2.01891	0.601618	21.3076	3.91187e-06	7.02633e-05
SNORA63	-1.44956	1.20627	21.2848	3.95856e-06	7.10474e-05
C17orf100	-1.76168	-0.803359	21.1932	4.15233e-06	7.39007e-05
TEF	-1.72966	3.66047	21.1819	4.17689e-06	7.41684e-05
HDHD3	-1.31072	3.45253	21.1701	4.20274e-06	7.4537e-05
SFR1	-1.31195	1.95774	21.1695	4.20403e-06	7.4537e-05
ZNF19	-1.52494	0.93048	21.1656	4.21259e-06	7.45924e-05
FAM169B	-1.56749	0.621358	21.1637	4.21673e-06	7.45924e-05
RAET1K	-2.57062	-1.63001	21.114	4.32755e-06	7.6437e-05
SNORD73A	-1.34229	0.700819	21.0909	4.38005e-06	7.72476e-05
ZNF792	-2.00025	2.48768	21.0557	4.4613e-06	7.85027e-05
SP5	-1.87749	-1.07948	21.0392	4.49975e-06	7.90008e-05
CTU1	-1.45437	1.08649	21.0207	4.54336e-06	7.96469e-05
LIPT1	-1.45325	2.07978	21.0178	4.55032e-06	7.9709e-05
ADM2	-1.34724	2.1155	20.9237	4.7795e-06	8.3039e-05
TMEM132D	-1.6459	1.30229	20.9043	4.82798e-06	8.36945e-05
C8orf39	-1.93938	0.913441	20.8243	5.03409e-06	8.66887e-05
CCBP2	-1.72259	-0.42348	20.6951	5.38526e-06	9.18718e-05
SNORD78	-2.6274	0.405654	20.6948	5.38618e-06	9.18718e-05
HLX	-1.83525	3.45914	20.6338	5.56063e-06	9.45024e-05
SNORD77	-1.59322	0.148781	20.5101	5.93166e-06	9.98639e-05
CISH	-2.04431	4.87942	20.5045	5.94908e-06	9.99411e-05
BRF2	-2.0606	3.58015	20.4578	6.09602e-06	0.000102043
SNORD36A	-1.54669	1.86262	20.2698	6.72522e-06	0.000110829
SNORD36C	-1.83883	-0.128715	20.2461	6.80936e-06	0.000112136
LOC284023	-1.92822	1.16171	20.2131	6.92786e-06	0.000113561
LOC100130015	-1.7464	-0.910145	20.173	7.07459e-06	0.000115527
KRBA2	-1.81852	-0.311175	20.0175	7.67353e-06	0.000123836
C14orf28	-1.35039	1.10707	19.9041	8.14259e-06	0.000130505
GPM6B	-1.76263	0.503097	19.8669	8.30247e-06	0.000132794
GPR75	-2.03188	0.759446	19.817	8.52225e-06	0.000135937
SNORD27	-1.75443	0.941051	19.7861	8.66115e-06	0.000137683
SLC22A3	-1.86199	0.108166	19.7744	8.71425e-06	0.000138433
SNORA62	-1.65697	0.307613	19.7076	9.02409e-06	0.000142772
SNORD48	-1.4694	-0.404888	19.66	9.25157e-06	0.000145976
TNFRSF12A	-1.55129	4.04336	19.6438	9.33076e-06	0.000147027
CBX2	-1.33946	3.88067	19.5768	9.66378e-06	0.000151661
ZNF583	-1.86551	0.966718	19.5622	9.73783e-06	0.000152328
TCTE1	-1.65908	-0.713356	19.562	9.73886e-06	0.000152328
CCDC121	-1.68571	0.0359913	19.5477	9.81184e-06	0.000153059
LOC100287042	-2.12862	1.09379	19.529	9.90824e-06	0.000154401
PUS3	-1.41259	3.65508	19.5285	9.91105e-06	0.000154401
SNORD50B	-2.43594	-0.331791	19.5119	9.99731e-06	0.000155537
PYCRL	-1.42951	4.44078	19.2964	1.11915e-05	0.000171041
SNORA6	-1.96006	0.842317	19.2228	1.16316e-05	0.000176612
SNED1	-1.3352	0.743532	19.2024	1.17566e-05	0.000177932
SNORA68	-2.41659	-1.63089	19.1544	1.20558e-05	0.000181637
IRF2BP1	-1.63987	4.0201	19.0736	1.25775e-05	0.000188889
LINC00471	-1.86982	-1.13783	18.9447	1.34563e-05	0.000199133
ABHD16B	-1.47237	0.318468	18.8906	1.38432e-05	0.000203323
RAB3A	-2.21751	2.04033	18.8442	1.41839e-05	0.000207545
MGC23270	-1.58552	0.998072	18.7648	1.4787e-05	0.000214622
ZFP90	-1.52198	4.51235	18.7125	1.51982e-05	0.000219229
RGS3	-1.76289	3.55599	18.6581	1.56379e-05	0.000224877
MIR1304	-2.78063	0.400455	18.6547	1.5666e-05	0.000225005
SNORD93	-3.46474	-2.39303	18.564	1.64293e-05	0.00023375
IRX3	-1.43204	1.26785	18.5168	1.6841e-05	0.000238365
ZNF304	-1.39232	3.71824	18.411	1.78024e-05	0.000249704
SLC2A12	-1.95355	1.4796	18.3635	1.82518e-05	0.000255089
SNORD45B	-2.55251	0.409658	18.2583	1.92881e-05	0.00026781
DOLPP1	-1.38097	3.99465	18.1963	1.9927e-05	0.000275373
LOC100129550	-1.31331	0.718415	18.1622	2.02865e-05	0.000279616
SOCS1	-1.36746	4.96896	18.1502	2.04147e-05	0.000281114
TIGD5	-1.6283	1.86598	18	2.20909e-05	0.000300477
ZNF222	-2.1893	1.28972	17.9868	2.22439e-05	0.000302207
SNORD4B	-2.77827	-2.21333	17.9782	2.23451e-05	0.000303405
LOC158572	-1.76297	-0.337849	17.9125	2.31303e-05	0.000312975
METTL20	-1.82459	-0.869129	17.9005	2.32755e-05	0.000314394
RPP25	-1.33218	1.58794	17.886	2.34535e-05	0.000316251
MEOX1	-1.35851	1.08692	17.8848	2.34687e-05	0.000316273
LOC100507218	-1.65965	1.61359	17.7026	2.58268e-05	0.000344869
RHOV	-2.14738	-1.47519	17.6427	2.66537e-05	0.000354492
GLS2	-1.68937	0.938662	17.6395	2.66982e-05	0.000354629
ZSCAN23	-1.53821	-0.199195	17.6387	2.67095e-05	0.000354629
ZFP92	-1.36035	0.444489	17.6169	2.70174e-05	0.000357094
CETP	-2.20288	-1.56186	17.6126	2.70786e-05	0.000357701
ZNF606	-1.71359	1.43158	17.5041	2.86682e-05	0.000376066
TRIM11	-1.55492	4.4215	17.495	2.88057e-05	0.000377528
SNORA32	-1.89342	0.515245	17.3157	3.16553e-05	0.000408685
SNORA13	-1.91243	-1.6079	17.3024	3.18783e-05	0.000410884
C10orf10	-1.34781	1.96355	17.1502	3.4537e-05	0.000438858
SNORD45C	-1.54214	-0.988919	17.0855	3.57333e-05	0.000451848
SNORD88B	-2.07514	0.0168357	16.9327	3.87277e-05	0.000485103
SNORD25	-1.78342	0.515903	16.9201	3.89873e-05	0.000487457
VPS18	-1.59016	4.15398	16.8973	3.94583e-05	0.000491766
RFXAP	-1.41043	4.1338	16.8639	4.01581e-05	0.000498978
SLITRK6	-1.46966	4.68508	16.7128	4.34872e-05	0.00053256
SNORD12	-1.99944	-0.335007	16.688	4.40579e-05	0.000537061
IRF1	-1.39143	5.28532	16.5226	4.80733e-05	0.000578983
SNORA72	-1.7745	-1.52029	16.4886	4.89423e-05	0.000587107
TLR5	-1.87359	-1.51796	16.464	4.95818e-05	0.000593559
ZNF586	-1.45408	2.106	16.3317	5.31657e-05	0.000628733
ZNF616	-1.34011	0.885196	16.2871	5.44338e-05	0.00064081
KCNK15	-1.87052	-1.38701	16.2593	5.52374e-05	0.000647986
TSLP	-2.06064	-0.221289	16.2441	5.56828e-05	0.000651682
MSL3P1	-1.36018	2.10859	16.1604	5.81978e-05	0.000674922
SNORD5	-2.24339	-0.0262514	16.1444	5.86917e-05	0.000679806
DUSP6	-1.5382	2.55945	16.0847	6.05711e-05	0.000699667
FRAT1	-1.84622	0.753116	16.0503	6.16805e-05	0.000709675
SNORD79	-1.86776	1.64372	15.9907	6.36541e-05	0.000726659
FN1	-1.33401	0.654183	15.964	6.45595e-05	0.000735556
SNHG4	-1.31165	3.74106	15.9551	6.48639e-05	0.000738664
S1PR2	-1.62638	2.70203	15.8931	6.70223e-05	0.000758439
KCNJ8	-2.25718	0.859583	15.889	6.71675e-05	0.000759714
SNORA1	-2.44889	-1.63889	15.8225	6.95706e-05	0.000783104
VANGL1	-1.35246	4.21605	15.7498	7.22956e-05	0.000806013
SETD1B	-1.31617	4.46803	15.705	7.40293e-05	0.000821643
LOC100128288	-1.54255	-1.29592	15.5549	8.01455e-05	0.000878443
ZBTB32	-1.36265	4.34001	15.4086	8.65919e-05	0.000937158
SDHAF1	-1.37532	2.62799	15.3815	8.78432e-05	0.000949015
TMEM196	-3.28978	-2.20614	15.349	8.93662e-05	0.000962355

## Sheet: THZ1 6h
Supplementary Data: RNA-sequencing of Ly13.2 cells treated with THZ1 for 6 h
THZ1 6h	logFC (THZ1/VEH)	logCPM	LR	P-Value	FDR
PPP1R10	-3.61608	4.81432	386.2	5.56189e-86	6.4999e-82
ZC3H4	-3.2639	5.64206	360.578	2.10726e-80	1.64177e-76
MOB3A	-3.26409	5.15549	330.981	5.87603e-74	3.43351e-70
TEX19	-3.41683	4.31954	319.152	2.21585e-71	1.03582e-67
BFAR	-2.87535	5.1211	282.2	2.48955e-63	9.69803e-60
ZNF672	-3.26653	3.87174	264.249	2.03382e-59	6.79092e-56
CSTF1	-3.27515	3.94398	260.308	1.47028e-58	4.2956e-55
ZNF200	-4.03692	3.88571	250.983	1.58559e-56	3.3691e-53
JAGN1	-3.07607	3.81634	238.646	7.76141e-54	1.51173e-50
INTS5	-3.27051	3.57601	226.859	2.88649e-51	5.18969e-48
TGIF2	-2.78449	4.28301	222.779	2.23988e-50	3.73948e-47
SLA	-3.49807	7.08732	222.271	2.89121e-50	4.50508e-47
LDOC1L	-2.89009	4.03163	221.654	3.94174e-50	5.75814e-47
CSRP2BP	-3.69598	2.62517	221.325	4.64985e-50	6.393e-47
RORC	-2.26087	6.23731	217.811	2.71517e-49	3.52565e-46
FAM54A	-3.2836	2.96723	217.081	3.9177e-49	4.81939e-46
SUV39H1	-2.88272	3.82257	216.377	5.57997e-49	6.52103e-46
SMCR7L	-2.32836	5.53865	213.161	2.8066e-48	3.12374e-45
ERCC4	-3.32013	3.55172	212.002	5.02496e-48	5.33857e-45
ZNF627	-3.96973	2.46782	211.363	6.92534e-48	7.03765e-45
KRCC1	-3.82034	3.60801	210.938	8.57316e-48	8.34919e-45
CCNF	-2.27233	5.66358	208.036	3.68501e-47	3.44519e-44
ZNFX1	-2.46771	5.18639	207.331	5.25141e-47	4.54597e-44
MUL1	-3.18754	3.70597	204.777	1.89427e-46	1.52671e-43
TRIM26	-2.68383	5.49713	203.734	3.19963e-46	2.49283e-43
NCOA5	-2.45912	5.12805	202.778	5.17243e-46	3.89985e-43
DCLRE1B	-3.6992	3.26272	201.833	8.31384e-46	6.07248e-43
DDX20	-3.07678	3.64009	198.56	4.30554e-45	3.04949e-42
KEAP1	-2.61767	5.41332	197.701	6.62996e-45	4.55771e-42
PRDM4	-2.63588	4.27997	196.068	1.5061e-44	1.00577e-41
TMEM229B	-3.36677	2.99234	195.196	2.33525e-44	1.51616e-41
RPUSD2	-3.31555	2.75481	188.948	5.39512e-43	3.33937e-40
HJURP	-2.45971	4.42841	188.935	5.42917e-43	3.33937e-40
ZNF561	-3.0161	3.15464	188.387	7.15237e-43	4.28647e-40
ZNF202	-3.25692	2.8174	185.964	2.41681e-42	1.4122e-39
RPP14	-3.59709	3.51438	185.871	2.53295e-42	1.44397e-39
WEE1	-2.52453	4.29991	183.811	7.13593e-42	3.97114e-39
TACO1	-2.876	3.91421	183.435	8.61721e-42	4.68395e-39
PARS2	-4.19459	1.19094	183.193	9.73572e-42	5.17166e-39
THPO	-2.86654	3.4018	180.427	3.90963e-41	1.98652e-38
TMEM127	-2.31458	4.76291	179.766	5.4518e-41	2.71117e-38
BRPF1	-2.48746	4.17995	179.559	6.05075e-41	2.94634e-38
EOMES	-3.90452	4.44333	179.269	6.99796e-41	3.27126e-38
CDC25A	-2.43351	4.26043	178.96	8.17592e-41	3.74698e-38
AURKA	-2.27157	5.1532	178.392	1.08797e-40	4.89023e-38
CCR7	-3.25755	6.21998	175.181	5.46689e-40	2.32323e-37
TBL2	-2.59045	4.25083	171.04	4.38602e-39	1.7985e-36
PXDC1	-3.21216	4.81804	169.434	9.83636e-39	3.96388e-36
CCDC51	-2.8135	3.05819	168.578	1.51269e-38	5.99255e-36
C19orf48	-2.33892	4.95108	168.049	1.97361e-38	7.6882e-36
ZBTB24	-2.76417	3.33292	167.824	2.20997e-38	8.46781e-36
PTPN7	-1.94326	6.69648	167.117	3.15382e-38	1.18894e-35
C15orf23	-2.56655	4.05185	167.029	3.297e-38	1.22319e-35
WNT7B	-3.29106	2.66738	166.861	3.58799e-38	1.31034e-35
C21orf91	-2.17999	4.76593	166.649	3.99065e-38	1.43498e-35
DOK1	-2.72744	3.46334	166.459	4.39068e-38	1.5549e-35
GEMIN4	-2.39457	4.39541	165.875	5.88952e-38	2.05456e-35
ITPRIPL1	-3.25802	3.96051	164.774	1.02514e-37	3.52362e-35
ETAA1	-2.96052	2.59383	161.993	4.15234e-37	1.40656e-34
RUNX3	-1.99492	6.06447	161.662	4.90329e-37	1.63721e-34
C2orf18	-2.39622	4.41061	161.047	6.68043e-37	2.19918e-34
FDXACB1	-3.55799	1.61125	160.797	7.57587e-37	2.45932e-34
GTF2E1	-2.65482	3.26948	160.098	1.07682e-36	3.44776e-34
TERF2	-2.5645	3.88985	158.169	2.84288e-36	8.97927e-34
ZNF274	-2.80116	2.80667	157.906	3.24438e-36	1.01108e-33
KCNE3	-2.50588	3.76371	155.819	9.27271e-36	2.81469e-33
ZNF45	-2.80227	3.25423	155.672	9.98466e-36	2.98321e-33
TNFRSF8	-2.88408	7.63676	155.653	1.00832e-35	2.98321e-33
TNFSF14	-4.01572	1.94684	155.422	1.13211e-35	3.3076e-33
WIBG	-2.53555	3.38349	155.2	1.26614e-35	3.65351e-33
QRICH1	-2.12074	5.3972	154.229	2.0642e-35	5.88372e-33
BET1L	-2.21408	4.68357	154.061	2.24584e-35	6.32434e-33
SLC38A2	-1.79069	7.12955	153.565	2.88283e-35	8.02148e-33
TRIM11	-2.64491	3.38879	153.098	3.6465e-35	1.0027e-32
HSH2D	-2.57184	4.18627	152.389	5.21072e-35	1.41616e-32
TOP3A	-2.37945	3.63108	152.111	5.99183e-35	1.60974e-32
IL21R	-2.577	3.38702	151.614	7.69382e-35	2.0435e-32
UMPS	-2.29172	4.9961	151.162	9.65775e-35	2.5363e-32
ZNF7	-2.57242	3.44536	150.963	1.06796e-34	2.77349e-32
VPS18	-3.13212	3.17912	149.183	2.61495e-34	6.71639e-32
E2F5	-3.22966	2.70201	148.628	3.45861e-34	8.78674e-32
HAUS8	-2.61232	3.24131	148.509	3.67196e-34	9.22847e-32
PSKH1	-2.22881	4.08594	148.248	4.18774e-34	1.04128e-31
ZBED2	-2.22947	6.59673	148.144	4.41287e-34	1.08571e-31
WDR82	-1.76096	6.73295	147.964	4.83133e-34	1.17628e-31
C10orf26	-2.97146	3.4193	147.862	5.08465e-34	1.22519e-31
ARHGAP25	-2.25813	4.99354	146.419	1.05118e-33	2.45693e-31
C7orf49	-2.68122	3.39101	146.238	1.15184e-33	2.66555e-31
SELRC1	-2.54397	3.87672	145.666	1.536e-33	3.51969e-31
APOLD1	-2.62094	3.53274	145.62	1.57211e-33	3.56748e-31
MRPS18A	-2.46398	3.45935	145.572	1.61035e-33	3.6191e-31
ZNF746	-2.71036	3.39454	144.845	2.32152e-33	5.15111e-31
SLC25A19	-3.49953	2.82495	144.833	2.3361e-33	5.15111e-31
CISH	-2.32609	3.93794	144.44	2.84638e-33	6.21762e-31
DTX3L	-2.22485	6.0143	143.414	4.77318e-33	1.02352e-30
GOLPH3L	-2.3071	3.6585	143.383	4.84605e-33	1.0297e-30
C1orf74	-3.26147	1.72391	143.323	4.99548e-33	1.05189e-30
TEF	-2.91833	2.47366	143.169	5.39905e-33	1.12671e-30
TLE3	-2.08223	6.29256	142.8	6.50032e-33	1.34453e-30
SMG9	-2.82227	4.06977	142.451	7.74978e-33	1.58891e-30
KLHL26	-3.58483	1.69423	142.432	7.823e-33	1.58997e-30
TMEM177	-2.81179	2.5754	141.717	1.12161e-32	2.25418e-30
RNF146	-2.78329	2.29931	141.705	1.12839e-32	2.25418e-30
XBP1	-2.94039	4.16165	141.672	1.14733e-32	2.27258e-30
IL4R	-2.10011	6.60716	141.563	1.21176e-32	2.38004e-30
HCP5	-2.15179	4.352	141.379	1.3293e-32	2.56774e-30
DUSP16	-1.9213	5.3259	141.361	1.34166e-32	2.57038e-30
RGS3	-2.94569	2.49503	141.21	1.44781e-32	2.7512e-30
COL4A2	-2.40522	4.68108	140.835	1.74804e-32	3.29491e-30
ETS2	-1.861	6.01527	140.655	1.91421e-32	3.57927e-30
PRKAB1	-2.62474	2.97121	140.591	1.97723e-32	3.66776e-30
MFAP1	-2.10436	4.26894	140.284	2.30685e-32	4.2455e-30
FADD	-3.43897	3.66377	138.64	5.27998e-32	9.49301e-30
TNS3	-1.97467	7.77778	138.207	6.56624e-32	1.16267e-29
PRMT6	-2.34518	3.66107	137.626	8.79747e-32	1.54604e-29
ASTE1	-3.06886	1.97977	137.281	1.04658e-31	1.8255e-29
FTSJ2	-2.046	4.32338	137.123	1.13326e-31	1.96204e-29
DUSP5	-2.76389	3.27701	136.627	1.45523e-31	2.48271e-29
RPP38	-2.97869	2.20635	136.579	1.49039e-31	2.52427e-29
ZNF142	-2.25752	3.85986	136.269	1.74241e-31	2.91469e-29
PRR3	-2.14978	3.9404	136.265	1.74585e-31	2.91469e-29
TUBD1	-2.68481	2.38949	135.822	2.18216e-31	3.61728e-29
LINGO4	-2.87049	3.02713	135.32	2.81024e-31	4.59326e-29
FTSJD1	-2.74963	3.88466	134.811	3.63151e-31	5.8944e-29
IP6K1	-2.3614	4.84654	134.691	3.85741e-31	6.1753e-29
ZNF16	-3.16618	1.49073	134.288	4.72558e-31	7.51367e-29
NUP62	-1.85539	5.56908	134.223	4.88412e-31	7.71328e-29
FOXRED2	-2.0143	4.98632	134.198	4.94562e-31	7.75799e-29
TOP3B	-2.41048	3.42914	134.182	4.98596e-31	7.76912e-29
MAP3K14	-2.24091	4.25287	134.091	5.21901e-31	8.07841e-29
IRF2BP2	-2.46239	5.54511	133.74	6.22912e-31	9.57851e-29
APEX2	-2.71802	3.9637	133.305	7.75398e-31	1.18453e-28
CHCHD4	-2.55122	3.10887	133.23	8.05159e-31	1.22201e-28
NIPAL4	-3.72111	2.66024	132.89	9.55827e-31	1.44133e-28
C12orf65	-3.25011	2.57673	131.556	1.87157e-30	2.78625e-28
ZNF564	-2.91721	1.64256	131.152	2.29378e-30	3.37185e-28
CCDC94	-2.6659	2.79448	131.043	2.42276e-30	3.5392e-28
TRIM65	-2.64721	4.68479	130.785	2.75962e-30	4.00625e-28
SAP30L	-2.37541	3.77596	130.492	3.19858e-30	4.61483e-28
COG8	-2.44853	2.9276	129.885	4.3427e-30	6.22712e-28
RHOBTB2	-2.18159	3.58177	128.6	8.29598e-30	1.18233e-27
SRXN1	-1.90557	5.24084	128.301	9.64532e-30	1.3663e-27
NFE2	-3.55837	1.95528	128.078	1.07932e-29	1.5197e-27
ZDHHC5	-1.77605	5.61494	127.847	1.21228e-29	1.69669e-27
ZNF687	-1.9028	5.16432	127.645	1.34257e-29	1.86487e-27
BCL3	-1.80133	5.92452	127.636	1.34841e-29	1.86487e-27
TRAF3IP2	-2.39077	2.99779	127.278	1.61477e-29	2.22012e-27
PALB2	-2.40734	4.18381	127.133	1.73757e-29	2.34975e-27
POLR3H	-2.50244	5.28231	127.131	1.73921e-29	2.34975e-27
IL1R1	-1.61474	7.73601	126.868	1.98514e-29	2.65135e-27
SLC16A14	-2.09997	4.92493	126.683	2.17938e-29	2.89425e-27
C12orf43	-2.68204	2.77485	126.171	2.82111e-29	3.7253e-27
EDEM3	-1.9993	4.55121	126.15	2.85102e-29	3.74365e-27
YAE1D1	-2.94655	1.4566	126.109	2.91117e-29	3.80127e-27
C3orf19	-2.41333	3.07186	125.948	3.15646e-29	4.09866e-27
TIMM22	-2.52321	2.45036	125.715	3.5502e-29	4.58447e-27
FAM134C	-2.03855	4.21895	125.223	4.54845e-29	5.84126e-27
HOMEZ	-2.69484	2.34888	124.992	5.11073e-29	6.49202e-27
LRTM2	-2.56337	2.92715	124.943	5.23677e-29	6.59357e-27
ZSCAN16	-3.15345	1.17182	124.939	5.2471e-29	6.59357e-27
CCDC117	-2.1547	4.54517	124.544	6.40561e-29	8.00632e-27
DDIT3	-3.11239	2.23985	124.422	6.80924e-29	8.46555e-27
C11orf24	-2.13901	3.9983	124.391	6.91614e-29	8.55296e-27
EFNA4	-3.52149	0.777781	123.954	8.62065e-29	1.05492e-26
BYSL	-2.52672	4.78637	123.914	8.79547e-29	1.07071e-26
POLR3A	-2.06559	4.39253	123.57	1.04635e-28	1.26717e-26
ZNF266	-2.1908	4.17738	123.182	1.27228e-28	1.53283e-26
POLD3	-2.0712	3.99459	122.753	1.57934e-28	1.88984e-26
EBF1	-2.62793	2.91345	122.746	1.58477e-28	1.88984e-26
SIN3A	-1.6625	5.77452	122.515	1.78057e-28	2.10405e-26
NME6	-2.64711	2.47463	122.513	1.7824e-28	2.10405e-26
GPATCH1	-2.36307	2.99019	122.216	2.07019e-28	2.43149e-26
MED29	-1.86715	4.60077	122.032	2.27199e-28	2.65516e-26
TAF5	-2.65251	2.08744	122.019	2.28683e-28	2.65921e-26
ZNF498	-2.00016	4.1944	121.944	2.37396e-28	2.74686e-26
SURF6	-2.57242	3.98107	121.817	2.53188e-28	2.91515e-26
EXO1	-2.06242	4.23447	121.684	2.70652e-28	3.10095e-26
ZNF133	-3.15722	1.76336	120.712	4.41807e-28	5.01279e-26
LRRC61	-2.13468	3.79937	120.638	4.58667e-28	5.17895e-26
METTL13	-2.46616	4.98197	120.541	4.81598e-28	5.41173e-26
DOLPP1	-2.56273	2.78335	120.476	4.97572e-28	5.56448e-26
SLC2A1	-1.73091	6.0168	120.269	5.523e-28	6.1471e-26
DNAJB1	-1.76513	5.39075	120.203	5.71201e-28	6.32734e-26
UBIAD1	-2.32534	4.12962	120.023	6.25171e-28	6.89251e-26
KLHL21	-2.21986	3.89013	119.562	7.88961e-28	8.59041e-26
TOMM40L	-2.76357	2.32153	119.559	7.90201e-28	8.59041e-26
HRH1	-2.1199	3.81682	119.361	8.7301e-28	9.4467e-26
TXNDC11	-2.30197	4.51504	119.23	9.32558e-28	1.00445e-25
TOE1	-2.97103	3.14689	119.133	9.79245e-28	1.0499e-25
RBM15B	-1.9911	5.10659	119.018	1.03759e-27	1.10738e-25
RFWD3	-1.87751	5.87436	118.707	1.21373e-27	1.28948e-25
PRUNE	-2.3897	4.63479	118.289	1.49859e-27	1.57777e-25
CCM2	-2.14299	4.51551	117.884	1.83818e-27	1.91802e-25
FLAD1	-2.49989	3.68795	117.66	2.05861e-27	2.13848e-25
ANKRD40	-1.7194	5.33485	117.645	2.07374e-27	2.14467e-25
LCP2	-1.89296	4.90113	117.391	2.35756e-27	2.42745e-25
TMEM186	-2.33219	2.986	117.304	2.4622e-27	2.52408e-25
NFX1	-1.89562	4.72694	117.285	2.4867e-27	2.53806e-25
POGK	-1.94934	5.36703	116.847	3.10029e-27	3.13693e-25
FOSL2	-1.78861	5.86952	116.293	4.10043e-27	4.13101e-25
TOR1A	-1.85879	4.70243	116.187	4.32528e-27	4.33883e-25
PREB	-2.23586	4.79275	115.938	4.90296e-27	4.8973e-25
RBM23	-1.88298	4.69924	115.92	4.94885e-27	4.9221e-25
ZFP161	-2.39587	2.5954	115.656	5.65371e-27	5.5757e-25
TRIM27	-1.811	4.78375	115.571	5.9002e-27	5.79434e-25
RNF25	-2.65825	2.88346	115.343	6.62122e-27	6.47522e-25
TRIM21	-2.3419	3.46814	115.309	6.7346e-27	6.55866e-25
LRRC33	-2.63501	3.50685	115.222	7.03477e-27	6.82256e-25
PAQR7	-2.54205	2.97875	115.171	7.21966e-27	6.97294e-25
GOLPH3	-1.68501	5.20578	114.574	9.75401e-27	9.34346e-25
CCDC71	-2.29161	3.15169	114.195	1.18111e-26	1.12678e-24
MEPCE	-1.73895	4.9022	114.128	1.22192e-26	1.16098e-24
GPR84	-2.37624	3.01643	113.92	1.35649e-26	1.28361e-24
GNE	-1.78431	4.73904	113.763	1.46876e-26	1.38425e-24
POLR1A	-1.72506	5.41084	113.543	1.64052e-26	1.53992e-24
THNSL1	-2.82728	1.92087	113.253	1.89926e-26	1.77566e-24
CCDC137	-2.1715	4.18111	113.086	2.06667e-26	1.92447e-24
TBC1D10B	-2.39705	4.48923	112.863	2.31155e-26	2.14396e-24
CHTF8	-1.69783	5.56468	112.818	2.36548e-26	2.18368e-24
C17orf39	-2.76085	1.55806	112.621	2.61217e-26	2.39429e-24
BOD1	-2.50483	2.7363	111.779	3.99378e-26	3.64635e-24
MC1R	-1.66268	5.52513	111.359	4.9375e-26	4.49043e-24
PFKFB3	-1.76975	7.22025	111.326	5.02067e-26	4.53319e-24
ZNF410	-1.79582	4.6209	111.325	5.0233e-26	4.53319e-24
PAQR8	-2.28557	4.30606	110.895	6.23939e-26	5.60897e-24
NAIF1	-2.66769	2.17836	110.649	7.06285e-26	6.3249e-24
SLC1A5	-2.15674	7.41516	110.232	8.71639e-26	7.77589e-24
ABI3	-2.52896	2.19562	110.073	9.44422e-26	8.39314e-24
FASLG	-2.69323	3.20116	109.196	1.47026e-25	1.29677e-23
PMM2	-2.19265	5.41874	108.991	1.62995e-25	1.43221e-23
PPRC1	-1.70292	5.32558	108.878	1.72555e-25	1.51054e-23
DNAJC14	-2.13702	4.50391	108.798	1.79695e-25	1.56717e-23
RNF40	-1.69902	5.68735	108.524	2.06322e-25	1.7927e-23
REXO4	-2.96525	4.33427	108.32	2.28665e-25	1.97947e-23
ARHGAP27	-2.18551	3.65428	108.205	2.42428e-25	2.09087e-23
POLR3D	-2.00763	3.51585	108.105	2.54947e-25	2.19076e-23
HDHD3	-2.76124	2.42105	108.057	2.6117e-25	2.23601e-23
IKZF4	-2.16613	2.90582	107.995	2.69396e-25	2.29803e-23
DUS2L	-2.34246	2.95918	107.893	2.83651e-25	2.41083e-23
WDR33	-1.72018	5.25614	107.592	3.30218e-25	2.78635e-23
GTPBP2	-1.86287	5.06464	107.327	3.7748e-25	3.17368e-23
FAM161B	-2.10442	4.14378	106.795	4.93664e-25	4.13563e-23
SH3PXD2B	-1.86063	4.37946	106.709	5.15482e-25	4.28767e-23
TRIM68	-2.27317	2.52874	106.646	5.32136e-25	4.40871e-23
DCP1B	-3.06707	2.29956	106.64	5.33807e-25	4.40871e-23
FARSA	-1.8782	5.76952	106.361	6.14429e-25	5.03896e-23
BTN2A1	-1.92125	3.71044	106.336	6.22341e-25	5.086e-23
RNF34	-1.80553	4.4929	106.3	6.33752e-25	5.16122e-23
FAM86C2P	-3.21402	0.599263	105.959	7.52948e-25	6.11064e-23
PATZ1	-2.26209	3.52429	105.848	7.96274e-25	6.4399e-23
CDR2L	-2.14573	3.05912	105.745	8.38514e-25	6.75813e-23
HERPUD1	-1.97251	3.53218	105.253	1.07474e-24	8.63228e-23
ZNF282	-2.57864	3.44482	105.181	1.11446e-24	8.92063e-23
NGDN	-2.22744	4.10697	105.033	1.20107e-24	9.58112e-23
ZC3HC1	-1.90272	3.72787	104.979	1.23407e-24	9.81083e-23
PYCRL	-2.77487	3.50208	104.653	1.45479e-24	1.15264e-22
PSD4	-1.54042	6.0267	104.613	1.48511e-24	1.17268e-22
SH2D2A	-1.61047	6.68008	104.456	1.60684e-24	1.26029e-22
ALDH1B1	-2.181	4.937	104.422	1.63487e-24	1.27798e-22
CCDC102A	-3.20797	2.13311	104.099	1.92409e-24	1.49906e-22
ZNF740	-2.14012	4.23669	103.988	2.03567e-24	1.58072e-22
YTHDF2	-1.76575	5.00457	103.847	2.18546e-24	1.69141e-22
TNFAIP1	-2.01329	3.51209	103.576	2.50591e-24	1.93302e-22
ZNF689	-2.37722	2.59844	103.462	2.65469e-24	2.04105e-22
ZNF155	-2.55051	1.57623	103.452	2.66818e-24	2.0447e-22
MFSD2A	-3.53313	0.750963	103.412	2.72227e-24	2.07889e-22
RNF41	-1.92785	3.92341	103.406	2.73058e-24	2.07889e-22
GIMAP2	-2.54936	1.97647	103.241	2.96782e-24	2.25217e-22
WDR89	-2.10983	3.2781	103.154	3.10141e-24	2.34593e-22
FBXO42	-2.08281	3.05139	103.137	3.12755e-24	2.35807e-22
MGAT2	-1.70065	5.16621	102.972	3.39865e-24	2.53791e-22
SRRD	-2.37258	3.0675	102.6	4.10068e-24	3.05239e-22
SEMA4B	-1.94562	4.74803	102.054	5.40257e-24	4.00871e-22
TFAP4	-3.21352	3.81325	101.926	5.76321e-24	4.26277e-22
LOC90784	-1.87723	3.76862	101.741	6.32846e-24	4.66609e-22
POLR3C	-1.96062	3.46827	101.483	7.20688e-24	5.29706e-22
HLX	-2.73569	2.6808	101.276	8.0029e-24	5.86369e-22
KAT5	-1.9728	3.40937	101.01	9.15169e-24	6.68445e-22
METTL1	-2.2623	3.20635	100.866	9.84026e-24	7.165e-22
ZNF230	-2.84597	0.876953	100.784	1.02589e-23	7.4466e-22
ELAC1	-2.37558	1.87212	100.588	1.13228e-23	8.19344e-22
CCDC12	-1.85815	3.84054	100.471	1.20127e-23	8.6658e-22
CDC6	-1.90245	4.97844	100.32	1.29649e-23	9.32394e-22
ASPHD2	-2.73434	2.39157	99.9023	1.60104e-23	1.14788e-21
MED9	-2.29884	2.48416	99.7315	1.74521e-23	1.24743e-21
ZNF557	-2.22893	2.54811	99.6061	1.85927e-23	1.3249e-21
TIRAP	-2.4987	1.7891	99.5735	1.89017e-23	1.34282e-21
XKR8	-2.64803	1.21711	99.4632	1.99843e-23	1.41483e-21
CHST2	-1.84516	4.14823	99.458	2.00364e-23	1.41483e-21
STX11	-1.5873	5.4221	99.2054	2.27629e-23	1.60252e-21
KIAA0240	-1.96423	3.78433	99.1684	2.31919e-23	1.62782e-21
POLR1B	-1.69554	5.44297	99.1453	2.34637e-23	1.64197e-21
NAT1	-2.46092	2.30551	99.0524	2.45907e-23	1.7157e-21
RGS14	-2.34251	4.63045	98.8319	2.74876e-23	1.91211e-21
CCR1	-2.66985	2.25071	98.7214	2.90649e-23	2.01583e-21
RAB3A	-3.33845	1.11709	98.5317	3.19859e-23	2.21185e-21
RNF216P1	-2.08197	3.01908	98.4657	3.30706e-23	2.28011e-21
TRAF4	-2.22684	4.57262	98.3367	3.52969e-23	2.42645e-21
DNAJB12	-1.91338	3.58836	98.2962	3.60252e-23	2.46926e-21
ZNF180	-1.95511	3.53795	98.2884	3.61674e-23	2.47176e-21
ZNF184	-2.33727	2.12896	98.2738	3.64359e-23	2.48284e-21
ZNF2	-3.09947	0.808359	98.2334	3.71861e-23	2.5266e-21
EEPD1	-2.32743	2.37938	98.0839	4.01017e-23	2.7168e-21
CSRNP1	-2.52136	3.40519	98.0172	4.14774e-23	2.80188e-21
MED8	-1.78344	4.13207	97.7331	4.78758e-23	3.21552e-21
CHTOP	-1.63667	4.90016	97.6632	4.9595e-23	3.32144e-21
ADAMTS15	-2.61803	2.50305	97.5005	5.38427e-23	3.58537e-21
ZNF629	-1.83497	3.81124	97.4131	5.62732e-23	3.72599e-21
ANKLE1	-1.97059	3.19158	97.2431	6.13169e-23	4.04847e-21
TRIM8	-2.40662	2.76315	97.0661	6.70525e-23	4.4147e-21
CYP1B1	-1.43992	6.27458	96.9089	7.25926e-23	4.75268e-21
DGCR14	-2.66439	2.08848	96.8713	7.39823e-23	4.83013e-21
LOC100507218	-3.44881	0.269533	96.8297	7.55535e-23	4.91898e-21
SRCAP	-1.41896	6.49268	96.8046	7.65189e-23	4.96799e-21
TRMT1L	-2.26881	3.19236	96.7244	7.96817e-23	5.159e-21
ZNF473	-2.05001	3.27773	96.3455	9.64862e-23	6.22976e-21
ZNF839	-2.13304	3.03998	96.1958	1.04066e-22	6.70065e-21
PLEKHF1	-2.99699	0.908867	96.1676	1.05556e-22	6.77794e-21
LOC100294145	-1.96277	3.53377	96.1582	1.06058e-22	6.79149e-21
TNFRSF1A	-3.52718	3.18126	95.992	1.1535e-22	7.36631e-21
SMG8	-1.75037	3.96644	95.961	1.17172e-22	7.46228e-21
PCIF1	-1.80174	4.76115	95.9354	1.18694e-22	7.53866e-21
SEMA4C	-1.97485	3.71224	95.7552	1.30006e-22	8.23476e-21
TTC9C	-2.1393	2.53107	95.7463	1.3059e-22	8.24942e-21
ZCCHC2	-2.66672	3.15054	95.5888	1.41404e-22	8.88448e-21
RRP7A	-1.53009	5.43987	95.2893	1.64498e-22	1.03078e-20
PRIM1	-2.14034	3.5427	95.0978	1.81206e-22	1.13244e-20
ORC5	-2.07311	3.75301	94.8937	2.00891e-22	1.24898e-20
RNF220	-1.6082	4.99632	94.8934	2.00923e-22	1.24898e-20
TBC1D25	-1.93041	3.61553	94.7806	2.12701e-22	1.31869e-20
PHF15	-1.52654	5.51789	94.7456	2.16489e-22	1.33862e-20
ZNF786	-2.38857	2.29135	94.6883	2.22852e-22	1.37433e-20
TFEB	-2.43681	1.76265	94.5383	2.40401e-22	1.47477e-20
JMJD5	-2.40049	2.40147	94.3362	2.66234e-22	1.62898e-20
FIZ1	-2.50264	1.27541	94.2207	2.82227e-22	1.71784e-20
ISG20L2	-1.92506	6.20291	94.173	2.89116e-22	1.75519e-20
ARF6	-1.81712	6.60715	94.1517	2.92252e-22	1.76964e-20
CCDC97	-1.67364	4.49962	94.081	3.02867e-22	1.82917e-20
MOCS3	-2.21545	2.43329	94.0745	3.03871e-22	1.83051e-20
FBXO38	-1.71004	4.26613	93.7221	3.63079e-22	2.17596e-20
RARA	-1.9172	3.36271	93.6072	3.84795e-22	2.30021e-20
PRPF4	-1.85331	5.11164	93.5392	3.98238e-22	2.37449e-20
MAK16	-1.9572	4.60132	93.4786	4.10609e-22	2.43583e-20
ALKBH4	-2.65436	1.58041	93.4376	4.19221e-22	2.48062e-20
CD2	-2.17896	4.9518	93.2276	4.66145e-22	2.75132e-20
HPS6	-2.77085	2.78293	93.215	4.69112e-22	2.76185e-20
ZNF792	-2.74904	1.15135	93.1233	4.91364e-22	2.88559e-20
LIMK2	-1.41769	5.94443	93.109	4.94933e-22	2.89927e-20
ZNF490	-2.40588	1.5465	93.0758	5.03282e-22	2.9408e-20
AKNA	-1.60136	5.33116	92.7229	6.01542e-22	3.50619e-20
UBL4A	-1.6639	4.77428	92.6726	6.17015e-22	3.58743e-20
GRWD1	-2.69492	4.24331	92.4214	7.00533e-22	4.05286e-20
DUSP7	-2.34806	4.42154	92.3293	7.33896e-22	4.23539e-20
C12orf66	-2.36084	1.59929	92.3179	7.38147e-22	4.24944e-20
C9orf167	-2.37842	1.61991	92.2452	7.65746e-22	4.39749e-20
LOC729678	-2.21322	2.20809	92.0835	8.30961e-22	4.74867e-20
PCDH18	-3.07328	3.32038	91.8943	9.14302e-22	5.21219e-20
ZNF174	-2.0236	2.79418	91.8619	9.29427e-22	5.28552e-20
THUMPD3	-1.97163	4.5364	91.8535	9.33385e-22	5.29515e-20
WDR81	-2.22249	2.54393	91.7874	9.6506e-22	5.46158e-20
GEMIN6	-3.25323	2.39473	91.7299	9.93545e-22	5.60921e-20
GRAMD1A	-1.81119	4.40313	91.7225	9.97239e-22	5.6165e-20
C1orf131	-2.9658	3.27613	91.6844	1.01662e-21	5.7119e-20
GOLGA5	-1.90143	3.61792	91.5586	1.08335e-21	6.07224e-20
TMEM115	-1.9334	3.16889	91.5511	1.08746e-21	6.08065e-20
ZNF250	-2.11458	2.3446	91.3703	1.19153e-21	6.63085e-20
HTR6	-2.50277	1.51653	91.1163	1.35468e-21	7.52087e-20
MAGEF1	-2.02035	3.70026	91.1021	1.36444e-21	7.55715e-20
MRPL46	-2.30022	2.82918	91.0028	1.43471e-21	7.92755e-20
CEP19	-2.46317	1.65621	90.9347	1.48491e-21	8.18554e-20
ZNF189	-2.15773	2.62747	90.7703	1.61357e-21	8.87387e-20
ATRIP	-1.94263	3.43744	90.5495	1.80404e-21	9.87488e-20
NSD1	-1.45768	6.2681	90.4394	1.90734e-21	1.04159e-19
SELPLG	-1.49302	5.5723	90.3115	2.03472e-21	1.10599e-19
PRCC	-1.39206	6.57356	90.2239	2.12674e-21	1.15333e-19
MSC	-2.51742	3.17372	90.0995	2.26479e-21	1.22535e-19
PCF11	-2.09473	4.73687	90.0754	2.29255e-21	1.2375e-19
IRF4	-1.37083	8.7038	90.0558	2.3154e-21	1.24696e-19
TBC1D2	-2.29972	1.62074	90.0225	2.35464e-21	1.26227e-19
WDR53	-2.12796	2.24267	90	2.38159e-21	1.2738e-19
ZKSCAN4	-2.55011	1.19087	89.9776	2.40875e-21	1.28538e-19
C19orf47	-2.0854	2.63299	89.8979	2.50768e-21	1.33513e-19
LOC148413	-1.96615	3.30505	89.8383	2.58436e-21	1.37283e-19
ZSWIM3	-2.3385	1.79479	89.7606	2.68789e-21	1.42458e-19
DUSP4	-2.20968	4.88406	89.6697	2.81436e-21	1.48488e-19
FAM200A	-2.52747	1.12788	89.6641	2.82227e-21	1.4857e-19
TMEM60	-2.36388	1.81945	89.6539	2.83696e-21	1.49007e-19
FBXL14	-2.22826	2.78684	89.6019	2.91243e-21	1.52629e-19
GPANK1	-1.98871	2.98309	89.5082	3.05371e-21	1.59674e-19
HMGXB4	-1.67178	4.92472	89.4571	3.13358e-21	1.63485e-19
RHOH	-1.86756	3.54925	89.448	3.14812e-21	1.63877e-19
TMEM203	-1.71267	3.97962	89.3783	3.26088e-21	1.68995e-19
S1PR1	-1.48485	6.41121	89.0636	3.82322e-21	1.96829e-19
GOPC	-1.72712	4.04069	89.027	3.89467e-21	2.00066e-19
WAC	-1.42944	6.40432	88.9639	4.02075e-21	2.0609e-19
BCAR1	-2.58991	1.20417	88.95	4.0492e-21	2.07094e-19
FTSJ3	-1.85065	5.97135	88.839	4.28292e-21	2.18569e-19
PGBD5	-1.7153	5.58265	88.732	4.52099e-21	2.29716e-19
PI4KB	-1.39259	6.09525	88.5762	4.89137e-21	2.47996e-19
LEMD2	-1.9193	3.74864	88.0035	6.53392e-21	3.30557e-19
SNORD44	-4.02733	-0.388968	87.9683	6.65106e-21	3.35756e-19
METTL2A	-1.95075	2.92851	87.9155	6.83129e-21	3.44111e-19
TRIB3	-2.9977	3.74459	87.8675	6.99888e-21	3.51795e-19
FRMD4B	-2.85912	3.79934	87.8422	7.08918e-21	3.55569e-19
MAD2L1BP	-1.73505	3.97132	87.6775	7.70446e-21	3.85602e-19
MRPS18B	-1.57264	4.66278	87.5145	8.36625e-21	4.1783e-19
MLX	-2.21663	4.48775	87.3288	9.18999e-21	4.57991e-19
ITPKC	-2.31443	2.07833	87.2846	9.39785e-21	4.67353e-19
NLE1	-1.91056	4.00707	87.2486	9.57007e-21	4.74907e-19
TFIP11	-1.70272	4.80402	87.1797	9.90937e-21	4.90703e-19
MAU2	-1.64135	5.06513	87.026	1.07105e-20	5.29254e-19
SEPHS2	-1.63516	5.27506	86.8931	1.14548e-20	5.64838e-19
APPBP2	-1.66628	4.02469	86.4968	1.39966e-20	6.87274e-19
VPS72	-2.03082	5.167	86.3433	1.51258e-20	7.38091e-19
PDCD2L	-2.38458	2.32548	86.3433	1.51262e-20	7.38091e-19
ICAM2	-2.11535	2.14263	86.2251	1.6058e-20	7.81922e-19
GZF1	-1.76133	3.63913	86.1696	1.65143e-20	8.0247e-19
NUDT18	-2.19815	1.94102	86.0311	1.77128e-20	8.58923e-19
WAPAL	-1.66806	4.62113	85.9998	1.79954e-20	8.70823e-19
C7orf70	-2.0748	2.81714	85.9579	1.83811e-20	8.87648e-19
KLHDC5	-1.6395	4.2298	85.8127	1.97815e-20	9.51343e-19
FAM175B	-1.89048	3.17535	85.7665	2.0249e-20	9.71819e-19
RHOU	-2.79346	1.31029	85.7624	2.02904e-20	9.71819e-19
MRFAP1L1	-1.6709	4.29638	85.6409	2.1577e-20	1.03133e-18
DHX34	-1.67003	4.12394	85.5892	2.21483e-20	1.05647e-18
GAS1	-1.3934	7.18206	85.4035	2.4329e-20	1.15813e-18
SASH3	-2.07257	5.21092	85.3564	2.49152e-20	1.18362e-18
GEMIN7	-1.7753	3.47168	84.8274	3.25578e-20	1.54356e-18
IFFO2	-1.54701	4.80702	84.6673	3.5304e-20	1.66699e-18
ALKBH1	-2.09799	2.4563	84.5974	3.65749e-20	1.72352e-18
ALKBH2	-1.972	3.09105	84.5302	3.7839e-20	1.77592e-18
PDIK1L	-1.90795	2.83081	84.4748	3.89149e-20	1.82276e-18
KANK1	-1.58966	4.71504	84.221	4.42452e-20	2.06416e-18
C10orf2	-2.31996	4.03792	84.0887	4.73067e-20	2.19821e-18
ASB2	-2.5072	2.5963	84.0456	4.83503e-20	2.24224e-18
WNT9B	-2.70653	0.7633	83.9383	5.10448e-20	2.35785e-18
NEIL3	-1.7318	3.71542	83.9091	5.18048e-20	2.38747e-18
GTPBP10	-1.71409	3.79325	83.9059	5.18904e-20	2.38747e-18
IL10RA	-2.88673	0.610589	83.7714	5.55427e-20	2.55049e-18
C17orf53	-2.20076	2.44557	83.7658	5.56989e-20	2.55265e-18
POLL	-2.0564	2.34858	83.7614	5.58249e-20	2.55341e-18
ROR2	-1.69949	4.01678	83.6119	6.02084e-20	2.74854e-18
PIM1	-1.93442	3.96133	83.3786	6.77502e-20	3.08079e-18
RAB36	-2.73324	0.711663	83.3078	7.02207e-20	3.18693e-18
HYAL2	-2.00382	3.72317	83.1267	7.69585e-20	3.48595e-18
C14orf169	-1.85677	2.96441	82.9716	8.32415e-20	3.76326e-18
EBLN2	-3.91645	-0.330009	82.8929	8.66218e-20	3.90098e-18
ARHGAP31	-2.08304	2.06004	82.6115	9.98724e-20	4.48907e-18
RGS19	-2.36538	2.74273	82.5003	1.05652e-19	4.73973e-18
DIEXF	-1.58691	4.42533	82.3737	1.12641e-19	5.03669e-18
CD93	-1.38941	5.96172	82.3372	1.14741e-19	5.11801e-18
SETX	-1.52328	5.70766	82.2288	1.21208e-19	5.39617e-18
ZNF48	-1.97662	2.84968	82.2061	1.22612e-19	5.44832e-18
GNL3	-1.96867	6.74479	82.1438	1.26539e-19	5.61213e-18
PHF23	-1.71226	3.77263	82.074	1.31084e-19	5.80271e-18
NIF3L1	-1.86983	3.57498	81.9685	1.38271e-19	6.10927e-18
IWS1	-2.37575	4.57082	81.8892	1.43936e-19	6.3476e-18
CENPL	-1.8288	3.15806	81.88	1.44602e-19	6.36496e-18
MRPS31	-2.04074	2.3536	81.8558	1.46386e-19	6.43134e-18
KDM4A	-1.57828	4.20109	81.8514	1.46716e-19	6.43378e-18
ORAI1	-3.49244	2.46215	81.8339	1.48021e-19	6.47883e-18
MTHFSD	-2.05397	2.29202	81.7042	1.5806e-19	6.90529e-18
GTPBP5	-1.70642	3.60671	81.4354	1.81081e-19	7.88157e-18
ASB13	-2.20813	2.5366	81.3833	1.85923e-19	8.06874e-18
C8orf55	-3.04591	3.65233	81.3817	1.86072e-19	8.06874e-18
POLR1E	-1.72544	4.76667	81.3498	1.89104e-19	8.18507e-18
PTPN6	-1.47265	5.04265	81.2472	1.99175e-19	8.58916e-18
LOC100507463	-1.82035	3.02871	81.1747	2.06624e-19	8.89396e-18
EXOSC4	-2.22242	3.11075	80.9922	2.26613e-19	9.73643e-18
CREB1	-1.50634	5.35904	80.7997	2.49795e-19	1.07128e-17
CANT1	-1.53403	4.91306	80.6224	2.73248e-19	1.16757e-17
OASL	-2.12007	3.06903	80.3705	3.10391e-19	1.32386e-17
OSM	-2.27284	2.76841	80.3255	3.17539e-19	1.35188e-17
GFI1	-2.41116	2.92473	80.2751	3.25749e-19	1.38432e-17
MBLAC2	-2.00525	2.73699	80.2338	3.32629e-19	1.41098e-17
EIF1AD	-1.66041	3.94676	80.1682	3.43848e-19	1.4533e-17
HS6ST1	-2.21646	1.61778	80.1525	3.46595e-19	1.46227e-17
CBX2	-1.97865	2.92461	80.1326	3.50108e-19	1.47443e-17
GPR183	-1.75023	4.68839	80.1135	3.53506e-19	1.48606e-17
ARHGAP30	-1.47692	6.27704	80.0715	3.61111e-19	1.51259e-17
ZNF639	-2.03348	4.29691	80.0426	3.66418e-19	1.53207e-17
C1orf38	-2.31941	2.18091	80.0323	3.68337e-19	1.53735e-17
ZNF434	-1.77108	3.92913	79.925	3.88895e-19	1.62026e-17
SMEK1	-1.45502	5.07685	79.8653	4.00833e-19	1.66702e-17
PRICKLE3	-2.0543	1.99101	79.7358	4.27973e-19	1.77045e-17
VILL	-1.99533	2.66617	79.7322	4.28765e-19	1.77059e-17
SPRYD3	-1.74951	3.77673	79.7232	4.3071e-19	1.77446e-17
TNFAIP8L2	-2.06942	2.3694	79.7209	4.31221e-19	1.77446e-17
EI24	-1.76194	4.29964	79.6704	4.42375e-19	1.81716e-17
UBE2O	-1.52301	5.07248	79.6132	4.55366e-19	1.86397e-17
SMARCAL1	-1.82849	3.02623	79.5355	4.7364e-19	1.93538e-17
TRIM4	-1.48489	4.57333	79.5246	4.76256e-19	1.94268e-17
IL28RA	-2.89075	2.82732	79.4502	4.94531e-19	2.0137e-17
ZNF187	-2.01128	2.14162	79.1282	5.82071e-19	2.35784e-17
SALL2	-2.41169	2.75804	79.0978	5.91092e-19	2.39024e-17
SNIP1	-1.88174	2.75494	79.0686	5.99888e-19	2.42162e-17
TADA1	-2.14357	3.12858	79.0047	6.19633e-19	2.49701e-17
NUDT19	-1.81744	3.70532	78.9445	6.38804e-19	2.56984e-17
CYTIP	-1.83102	5.29457	78.8991	6.53661e-19	2.62509e-17
KCNJ8	-4.03247	-0.220265	78.8425	6.72654e-19	2.69211e-17
ZNRF3	-2.02465	2.50262	78.7829	6.93252e-19	2.76901e-17
FGD3	-1.95133	3.13357	78.7801	6.94237e-19	2.76901e-17
E2F8	-2.06117	4.12829	78.643	7.44116e-19	2.95786e-17
FRAT2	-2.08417	2.17073	78.5806	7.68008e-19	3.04765e-17
PELO	-1.63527	3.71908	78.5769	7.69424e-19	3.04809e-17
MID1IP1	-1.9066	2.98947	78.3825	8.49027e-19	3.35775e-17
SNORD47	-3.0907	1.11641	78.2895	8.89955e-19	3.51367e-17
RBM5	-1.54256	5.42443	78.2659	9.0063e-19	3.54982e-17
DNAJB9	-1.97036	2.92082	78.1544	9.52907e-19	3.74955e-17
FUT7	-2.11578	3.41842	78.0953	9.81849e-19	3.85693e-17
CHMP6	-2.09911	2.85628	77.8924	1.0881e-18	4.25998e-17
NOA1	-2.22063	3.15546	77.8821	1.09377e-18	4.27504e-17
SLC45A4	-2.21244	2.25563	77.863	1.10439e-18	4.30932e-17
SNAP47	-1.72036	3.80996	77.7302	1.18121e-18	4.59373e-17
ANKRD5	-2.4468	1.38873	77.674	1.21531e-18	4.71852e-17
MPHOSPH10	-1.76821	4.64613	77.6296	1.24295e-18	4.81307e-17
CDC42EP1	-2.76081	2.73273	77.5225	1.3122e-18	5.06944e-17
GPATCH3	-2.08927	2.30939	77.3917	1.40203e-18	5.40755e-17
SLAMF8	-2.63627	2.59392	77.3449	1.43564e-18	5.52803e-17
CENPB	-1.99375	4.74105	77.164	1.57338e-18	6.04847e-17
C1orf55	-1.79959	5.00886	77.1173	1.611e-18	6.18289e-17
EXTL3	-1.43688	4.71387	76.9671	1.73827e-18	6.66042e-17
ZNF526	-1.87319	3.06191	76.9321	1.76941e-18	6.75758e-17
ARHGEF2	-1.74914	3.56809	76.9033	1.79536e-18	6.83436e-17
GPR132	-2.00386	3.81285	76.8906	1.80691e-18	6.86712e-17
MANEAL	-1.62489	3.69416	76.8289	1.86431e-18	7.07378e-17
ITK	-2.16562	2.2133	76.6972	1.99284e-18	7.53701e-17
ZNF41	-2.27473	2.79244	76.6719	2.0185e-18	7.62172e-17
VPS33B	-1.80649	3.06222	76.5382	2.15999e-18	8.14282e-17
XYLT2	-1.61357	4.55048	76.4784	2.22635e-18	8.37842e-17
ZNF691	-2.19307	1.78807	76.4755	2.22966e-18	8.37842e-17
MAP3K8	-1.59253	4.35523	76.4369	2.27366e-18	8.53005e-17
DNAJC16	-1.86592	2.6366	76.3195	2.41286e-18	9.03779e-17
NOP16	-2.21331	5.04713	76.2983	2.43893e-18	9.12081e-17
BCDIN3D	-2.80751	0.298554	76.2595	2.48738e-18	9.27234e-17
C19orf44	-2.27205	1.5587	76.2329	2.5211e-18	9.38308e-17
ASB8	-1.71149	3.44468	76.1513	2.62747e-18	9.7479e-17
ZNF263	-1.65624	4.94893	76.142	2.63988e-18	9.77842e-17
TRIM47	-2.12732	4.17324	76.0599	2.75184e-18	1.0177e-16
TSEN2	-1.75978	3.39324	75.9442	2.918e-18	1.07745e-16
TTK	-1.70776	4.26529	75.9217	2.95141e-18	1.08806e-16
TGIF1	-1.86168	3.72884	75.7869	3.15986e-18	1.15943e-16
ZNF485	-2.76995	0.244187	75.7716	3.18442e-18	1.16661e-16
RG9MTD1	-1.81705	3.73352	75.754	3.21301e-18	1.17524e-16
ZNF304	-2.13751	2.32553	75.5866	3.49722e-18	1.2752e-16
DPF2	-1.41126	5.01633	75.5711	3.52485e-18	1.28328e-16
FEM1A	-1.53452	4.61689	75.5622	3.54078e-18	1.28707e-16
NDP	-3.36671	1.72954	75.5485	3.56532e-18	1.29398e-16
ACTR8	-1.78157	3.90901	75.5143	3.62768e-18	1.31457e-16
C7orf25	-2.16395	1.77385	75.4188	3.80744e-18	1.37544e-16
ZNF696	-1.93071	2.70179	75.3957	3.85229e-18	1.3895e-16
CITED2	-1.63025	5.07221	75.3222	3.9984e-18	1.43998e-16
LOC401431	-2.86356	0.472034	74.7008	5.47733e-18	1.96654e-16
C2orf42	-2.20894	2.08582	74.6087	5.73911e-18	2.05737e-16
ZNF613	-3.28472	-0.246091	74.5813	5.81919e-18	2.08288e-16
RSRC2	-1.42245	4.92021	74.504	6.05165e-18	2.15947e-16
ECE2	-2.49323	3.24773	74.4077	6.35411e-18	2.2605e-16
ABT1	-1.65257	4.06675	74.3927	6.40254e-18	2.27426e-16
LRRC8E	-2.65578	2.70217	74.2601	6.8474e-18	2.42491e-16
EPC1	-1.85442	3.49001	74.2243	6.97279e-18	2.46558e-16
PPP1R8	-1.47868	5.09896	74.1606	7.2012e-18	2.53867e-16
USP42	-1.88277	3.0577	73.9816	7.88469e-18	2.77126e-16
ADPRHL2	-2.31796	3.24436	73.8749	8.32286e-18	2.92088e-16
STAMBPL1	-2.03017	2.08752	73.742	8.90225e-18	3.11486e-16
E2F2	-1.77864	4.01457	73.7335	8.94105e-18	3.12375e-16
C19orf40	-2.50071	0.853261	73.709	9.05241e-18	3.15346e-16
SNORD78	-4.6201	-0.882816	73.7089	9.05306e-18	3.15346e-16
TXLNA	-1.34061	6.53467	73.7022	9.08362e-18	3.1594e-16
TTI1	-1.39937	4.91025	73.6452	9.3501e-18	3.24725e-16
TM2D2	-1.69654	3.48986	73.6413	9.3683e-18	3.24874e-16
CBLL1	-1.44216	4.77642	73.6321	9.41233e-18	3.25435e-16
ZNF324B	-2.48318	1.09067	73.5901	9.61448e-18	3.31444e-16
DHX37	-1.64049	4.92076	73.5419	9.85231e-18	3.39143e-16
ZNF584	-2.70466	1.49095	73.4827	1.0152e-17	3.48945e-16
FRMD8	-1.77172	4.13232	73.4648	1.02445e-17	3.51092e-16
AJUBA	-2.9519	2.21	73.3923	1.06279e-17	3.63697e-16
FRS3	-2.49473	0.536856	73.3809	1.06898e-17	3.65281e-16
ICAM1	-1.50429	5.56779	73.3612	1.07966e-17	3.68392e-16
C3orf38	-1.63614	3.56982	73.3295	1.09715e-17	3.73816e-16
LOC388796	-1.64889	3.85681	73.3059	1.11033e-17	3.77755e-16
FBXO32	-1.96242	2.95269	73.2938	1.11721e-17	3.79542e-16
LOC100506668	-2.25969	1.62221	73.2521	1.14104e-17	3.87074e-16
USP38	-1.77033	4.20042	73.2374	1.14958e-17	3.89406e-16
PAK6	-2.59519	0.481361	73.2262	1.15612e-17	3.91056e-16
PTPN9	-1.40902	4.63671	73.1555	1.19829e-17	4.0415e-16
MYB	-1.6805	7.09488	73.1505	1.20128e-17	4.04576e-16
TIGD2	-2.2313	1.59242	73.143	1.20587e-17	4.05536e-16
TMEM185B	-1.39595	5.38474	73.0795	1.24531e-17	4.182e-16
TBRG4	-1.81348	5.93743	73.0332	1.2749e-17	4.2752e-16
KRI1	-1.3913	5.36143	72.9915	1.3021e-17	4.36018e-16
C17orf51	-1.85507	4.20023	72.987	1.30509e-17	4.36392e-16
GMEB1	-1.783	2.88837	72.9211	1.3494e-17	4.50565e-16
GTF3C5	-1.69058	4.79402	72.8483	1.40005e-17	4.66809e-16
RAB35	-1.49915	5.13086	72.8348	1.40972e-17	4.69364e-16
NR2C2AP	-1.71661	3.61961	72.7584	1.46534e-17	4.87188e-16
THAP11	-1.57949	4.48146	72.7306	1.48611e-17	4.93394e-16
MAP3K11	-1.85167	3.74266	72.7233	1.49161e-17	4.94517e-16
STOML1	-2.52545	0.542214	72.5031	1.66769e-17	5.49773e-16
RASSF5	-1.36085	5.9393	72.4218	1.73788e-17	5.72104e-16
LAIR1	-1.50163	4.51218	72.4134	1.74528e-17	5.72928e-16
EID2	-2.01272	2.67269	72.4089	1.7492e-17	5.73409e-16
RAB3D	-1.74241	3.56094	72.3945	1.76206e-17	5.76816e-16
TIMM9	-2.74165	3.19189	72.3508	1.80148e-17	5.88896e-16
ZKSCAN2	-1.67212	3.50635	72.2165	1.92836e-17	6.29491e-16
PDE4B	-2.38971	1.43516	72.1382	2.00646e-17	6.54072e-16
ARID5A	-1.92347	4.78213	72.108	2.03731e-17	6.63205e-16
QTRTD1	-1.45045	4.8194	72.0294	2.12013e-17	6.88246e-16
MYC	-2.02087	5.62456	72.0143	2.13645e-17	6.92584e-16
SMAD4	-1.4161	4.85503	72.0032	2.14844e-17	6.95274e-16
RBM7	-1.93211	2.98848	72.0012	2.1507e-17	6.95274e-16
MED17	-1.71674	3.50502	71.8497	2.3223e-17	7.47645e-16
CTDP1	-1.70812	3.80546	71.8045	2.37612e-17	7.62872e-16
NLRX1	-2.03242	2.41963	71.7966	2.38557e-17	7.64857e-16
LONRF1	-2.01933	1.7937	71.7283	2.46971e-17	7.89664e-16
ASB7	-1.74918	3.19961	71.6877	2.521e-17	8.04963e-16
CSK	-1.49861	5.76165	71.6675	2.54692e-17	8.12131e-16
LSM10	-1.73827	3.54491	71.6493	2.57056e-17	8.18553e-16
FAM208A	-1.36491	5.62653	71.5464	2.70809e-17	8.61171e-16
SMARCAD1	-1.7028	4.88342	71.4988	2.77427e-17	8.81018e-16
MYNN	-1.69698	3.53201	71.2847	3.09231e-17	9.78033e-16
CDKN2AIP	-1.79928	3.47028	71.16	3.294e-17	1.03761e-15
SLC35C1	-2.40606	2.67332	71.1253	3.35238e-17	1.05458e-15
C15orf39	-1.51819	4.37876	71.1216	3.35867e-17	1.05514e-15
TRIP11	-1.57868	3.96416	71.0132	3.54841e-17	1.11325e-15
ZNF146	-1.33663	5.8081	70.9622	3.6414e-17	1.14089e-15
DTL	-1.30375	5.58651	70.9102	3.73869e-17	1.16981e-15
SART3	-1.47246	5.46927	70.8634	3.82842e-17	1.19628e-15
RELA	-1.40233	5.10259	70.7855	3.98248e-17	1.2411e-15
KDM2B	-1.49517	4.42775	70.7682	4.01754e-17	1.25036e-15
PIK3R1	-1.6813	3.97853	70.7517	4.05144e-17	1.25923e-15
ZNF436	-2.21732	2.1448	70.6367	4.29459e-17	1.33303e-15
MMACHC	-2.5562	2.69356	70.5766	4.42739e-17	1.37243e-15
FKBPL	-1.96925	1.6847	70.5397	4.51101e-17	1.3965e-15
LTBP1	-1.76865	5.53575	70.4705	4.67191e-17	1.4444e-15
TNFSF10	-1.66652	4.69604	70.4132	4.80965e-17	1.48502e-15
ZNF747	-2.33326	2.21291	70.295	5.10681e-17	1.57469e-15
TMEM41A	-1.48426	3.98577	70.2292	5.27993e-17	1.62379e-15
RPAP1	-1.5138	4.44472	70.202	5.35317e-17	1.64415e-15
PAFAH2	-2.92083	1.36364	70.1102	5.60836e-17	1.72026e-15
TMEM104	-1.66436	3.17954	70.0431	5.80213e-17	1.77737e-15
STARD13	-1.71949	4.15645	69.9988	5.93403e-17	1.81302e-15
RELB	-1.54659	3.75723	69.8543	6.38514e-17	1.94576e-15
CCNE1	-2.16023	3.41235	69.805	6.54675e-17	1.99241e-15
C11orf57	-1.86974	3.92301	69.7501	6.73156e-17	2.04599e-15
MPV17L2	-1.88826	2.65799	69.6681	7.01735e-17	2.13008e-15
DDIT4	-1.49492	4.80975	69.6633	7.03443e-17	2.1325e-15
GORAB	-1.81702	2.35145	69.4765	7.73318e-17	2.34129e-15
FOXK1	-1.45494	4.85218	69.3993	8.04188e-17	2.42846e-15
RABGGTB	-1.96186	4.86272	69.3337	8.31372e-17	2.50731e-15
CEBPZ	-1.77664	5.21835	69.3267	8.34344e-17	2.51303e-15
C5orf51	-1.45194	4.3216	69.3076	8.42441e-17	2.53415e-15
GIMAP6	-2.42372	1.01406	69.262	8.62139e-17	2.59007e-15
TTLL4	-1.51234	3.9524	69.0487	9.60608e-17	2.8785e-15
IMP3	-1.4615	4.08834	68.9568	1.00643e-16	3.0081e-15
POLA2	-1.82692	4.67491	68.8647	1.05454e-16	3.14787e-15
LOC100507246	-1.41653	4.65728	68.6167	1.19588e-16	3.55614e-15
SNORD88B	-3.68814	-0.820567	68.4594	1.29516e-16	3.84159e-15
CDC42EP2	-2.26955	1.02613	68.4453	1.30446e-16	3.86429e-15
APOL2	-1.65135	4.02714	68.4111	1.32725e-16	3.92682e-15
TMEM223	-2.10732	2.10549	68.3622	1.36061e-16	4.02042e-15
STON1	-1.43474	4.64243	67.7794	1.82854e-16	5.36917e-15
MIR1304	-4.49001	-1.07266	67.6151	1.98744e-16	5.82111e-15
PTRH2	-1.54451	3.59725	67.5778	2.02538e-16	5.9174e-15
SMCR7	-2.83794	0.118907	67.5621	2.04152e-16	5.95711e-15
TMEM55B	-1.6123	3.24417	67.5395	2.06504e-16	6.01822e-15
GABPB1	-1.80044	4.09727	67.4097	2.20556e-16	6.41976e-15
HINFP	-1.69075	3.00733	67.3827	2.23602e-16	6.5003e-15
DCAF12	-1.32877	5.0759	67.3647	2.25657e-16	6.54378e-15
METTL18	-2.08764	1.42042	67.3511	2.27217e-16	6.58086e-15
FAM134A	-1.34138	4.86889	67.2403	2.40353e-16	6.9441e-15
RNMTL1	-2.52798	2.16526	67.1401	2.52887e-16	7.29718e-15
C9orf23	-1.90763	2.99972	67.1062	2.57272e-16	7.40545e-15
MKL1	-1.48953	4.08452	67.0671	2.62421e-16	7.54436e-15
SESN2	-2.42338	2.35215	66.9446	2.79252e-16	8.01838e-15
FAHD1	-1.6495	3.01338	66.9029	2.8521e-16	8.17941e-15
IPO13	-1.7701	4.07879	66.6354	3.26663e-16	9.29975e-15
C5orf54	-2.89201	-0.301088	66.6281	3.27875e-16	9.3229e-15
FLI1	-1.85501	3.18971	66.497	3.5042e-16	9.95184e-15
PHF12	-1.4479	4.34082	66.4911	3.51473e-16	9.96965e-15
CD3EAP	-1.94033	3.87998	66.3053	3.86225e-16	1.09288e-14
C20orf29	-1.95613	1.95473	66.243	3.9863e-16	1.12662e-14
MIER2	-1.8561	2.56412	66.1578	4.1623e-16	1.17494e-14
ZNF622	-1.69613	3.36861	66.1554	4.16743e-16	1.17497e-14
MRPL10	-1.41462	4.25643	66.1166	4.25012e-16	1.1954e-14
RAB20	-2.30084	2.82143	66.0844	4.32024e-16	1.21221e-14
PTCH1	-2.11569	2.35563	66.0521	4.3916e-16	1.23075e-14
MRPL36	-2.41476	2.65488	66.027	4.44798e-16	1.24506e-14
RP9	-2.15438	1.3903	65.9606	4.60037e-16	1.28613e-14
AXIN1	-1.48485	4.50882	65.9583	4.60569e-16	1.28613e-14
FAM86A	-2.04298	3.08185	65.9384	4.65242e-16	1.29608e-14
LENG1	-2.76568	0.60592	65.9315	4.66867e-16	1.29906e-14
ZKSCAN5	-1.67417	3.48136	65.8962	4.75298e-16	1.32094e-14
LRIF1	-1.57353	3.7979	65.6798	5.30472e-16	1.47253e-14
MIS12	-1.63749	3.43022	65.6376	5.41958e-16	1.50263e-14
FAM108C1	-1.95849	3.40981	65.6149	5.48233e-16	1.51823e-14
DAPK3	-1.71227	3.13533	65.6066	5.50528e-16	1.52278e-14
UTP14C	-1.78337	3.79275	65.5658	5.62047e-16	1.55097e-14
ZNF362	-1.70617	2.74344	65.5469	5.67477e-16	1.56411e-14
TMEM138	-1.81413	3.49322	65.5118	5.77666e-16	1.59032e-14
TRIM38	-1.3994	4.43127	65.4583	5.93581e-16	1.62838e-14
ADORA2B	-1.86343	2.53387	65.4341	6.00889e-16	1.64649e-14
UTP3	-1.53263	4.30568	65.4189	6.05565e-16	1.65736e-14
BRF2	-2.30569	2.51041	65.383	6.16672e-16	1.68579e-14
LTBR	-1.6633	3.39916	65.3743	6.19404e-16	1.69128e-14
SENP2	-1.41862	4.16663	65.269	6.53405e-16	1.77375e-14
LUST	-2.73863	0.972662	65.2243	6.68402e-16	1.81026e-14
HIRA	-1.36389	4.5336	65.2036	6.75476e-16	1.8273e-14
RCSD1	-2.15393	4.66293	65.1899	6.80157e-16	1.83784e-14
SETMAR	-1.68539	2.70876	65.0752	7.2093e-16	1.94352e-14
ZBTB49	-2.14783	0.82961	65.0636	7.25187e-16	1.95246e-14
AMBRA1	-1.60032	3.9628	65.0616	7.25918e-16	1.95246e-14
RNF144B	-1.96495	1.84822	65.0554	7.2821e-16	1.95637e-14
PUS3	-2.57706	2.17241	65.0447	7.32197e-16	1.96483e-14
ZNF225	-2.36231	0.546227	65.0132	7.43974e-16	1.99414e-14
DLGAP4	-1.56346	4.32359	65.0097	7.45284e-16	1.99536e-14
CLDN14	-2.23247	0.941702	64.9519	7.67484e-16	2.0501e-14
SNORD29	-2.57989	0.0575861	64.9388	7.72608e-16	2.06143e-14
FOXJ2	-1.60328	3.91056	64.9297	7.76167e-16	2.06857e-14
FLRT3	-3.56658	-0.553279	64.8843	7.9429e-16	2.11205e-14
PLEKHO1	-2.2313	0.623743	64.7608	8.45665e-16	2.24356e-14
LEMD3	-1.72681	4.31224	64.7259	8.60751e-16	2.28099e-14
SEPX1	-1.54015	4.67359	64.7178	8.64322e-16	2.28786e-14
FANCE	-2.16983	2.92789	64.3969	1.01718e-15	2.67129e-14
SETD1B	-1.59078	3.53053	64.3566	1.03821e-15	2.72347e-14
SIAH2	-1.77176	4.02131	64.2895	1.07416e-15	2.81461e-14
VDR	-1.55889	3.65759	64.2735	1.08292e-15	2.8344e-14
DIABLO	-1.39565	4.22834	64.2102	1.1183e-15	2.92371e-14
NR2F6	-1.92916	2.60382	64.1334	1.16275e-15	3.03652e-14
CDR2	-1.47099	4.63105	64.0922	1.18728e-15	3.09714e-14
TRIM35	-1.46585	4.40782	64.087	1.19042e-15	3.10185e-14
ZFP64	-1.65049	2.81892	64.0166	1.23375e-15	3.20404e-14
TNFRSF1B	-1.34858	7.22181	63.98	1.25691e-15	3.25696e-14
ZNF175	-2.31573	0.752893	63.9377	1.28418e-15	3.32395e-14
SLC38A7	-1.82075	1.97973	63.8792	1.32287e-15	3.41274e-14
C9orf64	-1.8339	2.29402	63.8204	1.36296e-15	3.5123e-14
EXOSC9	-1.39875	4.39042	63.7738	1.39559e-15	3.59242e-14
DNAJB5	-1.79538	2.10758	63.737	1.42188e-15	3.65605e-14
PHF5A	-1.33211	4.46	63.5692	1.54831e-15	3.9724e-14
IGHMBP2	-1.65567	2.78483	63.5492	1.56411e-15	4.00855e-14
ULBP3	-2.47886	0.330738	63.521	1.58666e-15	4.06189e-14
SASH1	-2.27414	1.31113	63.4614	1.63542e-15	4.18214e-14
TTI2	-2.38029	2.88797	63.4566	1.6394e-15	4.18773e-14
SLC35E4	-1.9618	2.74584	63.4519	1.64332e-15	4.19315e-14
NXT1	-1.55306	3.78068	63.433	1.65915e-15	4.22894e-14
IPCEF1	-2.21179	3.51426	63.4283	1.66309e-15	4.23437e-14
SPRY1	-2.88285	0.424772	63.3457	1.73435e-15	4.39664e-14
RNF122	-3.07895	-0.619587	63.318	1.7589e-15	4.45404e-14
KDM4D	-3.84143	-1.08481	63.3098	1.76621e-15	4.4677e-14
BRIX1	-1.93131	4.9594	63.1859	1.88088e-15	4.75263e-14
RAB33A	-1.6743	3.03229	63.1683	1.89775e-15	4.79009e-14
CSF1	-1.91767	1.47869	63.1443	1.92104e-15	4.84362e-14
FBXO31	-1.49112	3.66888	63.066	1.9989e-15	5.02369e-14
TRAIP	-1.52713	3.44989	63.0462	2.0191e-15	5.06899e-14
BAMBI	-3.26718	-0.748971	63.0268	2.03913e-15	5.11379e-14
TMEM140	-1.7483	2.71594	62.969	2.09989e-15	5.26053e-14
ABHD15	-2.28098	2.10971	62.9546	2.11531e-15	5.29348e-14
ZNF222	-2.96311	-0.266617	62.9078	2.16609e-15	5.40898e-14
RNF26	-1.38601	4.2364	62.8392	2.24293e-15	5.59487e-14
ZNF317	-1.34815	4.69331	62.7253	2.37649e-15	5.90284e-14
KBTBD3	-2.3345	0.419336	62.6576	2.45956e-15	6.0962e-14
RAD52	-1.90753	2.22612	62.6103	2.5193e-15	6.23766e-14
CBX6	-1.77555	4.55948	62.5636	2.57973e-15	6.38052e-14
DGCR2	-1.5818	3.88383	62.3966	2.80809e-15	6.92337e-14
C17orf72	-2.43607	0.568872	62.2923	2.96081e-15	7.27687e-14
C12orf44	-1.98325	3.61426	62.1906	3.11767e-15	7.6463e-14
MALSU1	-2.13532	2.85729	62.0985	3.26708e-15	7.99915e-14
LETM2	-2.65077	1.88373	62.0419	3.36221e-15	8.2116e-14
ZNF302	-1.76757	2.45207	61.985	3.46077e-15	8.44042e-14
CDC42EP4	-1.65398	2.84841	61.9295	3.55984e-15	8.64909e-14
ZKSCAN3	-2.14395	1.34417	61.9072	3.60032e-15	8.73835e-14
TIMM21	-1.663	3.55475	61.8552	3.69656e-15	8.95334e-14
MRPS26	-1.51845	3.62274	61.8177	3.76775e-15	9.1069e-14
ZCCHC8	-1.73885	3.56724	61.7768	3.84671e-15	9.27856e-14
PGRMC2	-1.38157	4.23176	61.6556	4.09097e-15	9.85755e-14
C18orf21	-1.78008	2.3417	61.6103	4.18619e-15	1.00662e-13
C7orf26	-1.55851	3.57143	61.5758	4.26025e-15	1.02338e-13
RHOG	-1.5844	4.29577	61.5683	4.27645e-15	1.02622e-13
ZFP62	-1.73276	3.30731	61.5639	4.28602e-15	1.02746e-13
BNIP1	-1.93131	2.17515	61.4682	4.49944e-15	1.07641e-13
C1orf212	-1.71002	4.12674	61.4129	4.62768e-15	1.10596e-13
RRP36	-1.62032	4.44872	61.4076	4.64014e-15	1.1078e-13
FAM78A	-1.49747	3.86509	61.3316	4.82285e-15	1.14791e-13
ZNF766	-2.1592	2.03485	61.2757	4.96155e-15	1.17972e-13
RTP4	-3.46739	-1.03152	61.2591	5.00378e-15	1.18734e-13
S1PR2	-1.96847	1.64651	61.216	5.1144e-15	1.21113e-13
CXCR3	-2.18641	2.94962	61.1072	5.40514e-15	1.27482e-13
ZMYND8	-1.40089	4.53809	60.833	6.21264e-15	1.45938e-13
ZNF416	-2.45884	1.10459	60.8071	6.29493e-15	1.47722e-13
MAPK7	-2.10152	0.933294	60.7741	6.40158e-15	1.50074e-13
RTN4IP1	-1.88681	1.52288	60.6778	6.72244e-15	1.57124e-13
CCDC86	-2.64692	4.74131	60.5875	7.03795e-15	1.64334e-13
KL	-2.58922	0.697737	60.5556	7.15277e-15	1.66848e-13
ADCK2	-1.69616	3.39961	60.5183	7.28978e-15	1.69705e-13
TRAFD1	-1.49278	4.66506	60.3606	7.89765e-15	1.83491e-13
BRF1	-1.73647	3.3281	60.2407	8.3937e-15	1.94629e-13
PLK4	-1.52187	4.27737	60.2062	8.54212e-15	1.97678e-13
MCM10	-1.32354	4.78239	60.1472	8.80223e-15	2.03496e-13
SNORA24	-5.20665	-1.73352	60.1167	8.93963e-15	2.06265e-13
LOC100506688	-2.61143	1.40312	60.1077	8.98051e-15	2.07003e-13
TRIM32	-1.50423	3.53282	59.9949	9.51016e-15	2.18351e-13
MRM1	-2.51173	2.10377	59.9381	9.78874e-15	2.24086e-13
HPDL	-2.22994	1.18673	59.8852	1.00553e-14	2.29964e-13
ZBTB32	-1.51016	3.64284	59.8063	1.04668e-14	2.38442e-13
CDCA4	-1.3548	4.73051	59.7578	1.0728e-14	2.4401e-13
GPATCH4	-1.90146	4.90487	59.757	1.07321e-14	2.4401e-13
PAK4	-1.75139	2.84117	59.613	1.15472e-14	2.62288e-13
SNORD87	-3.72896	-0.8134	59.5766	1.17627e-14	2.66923e-13
GINS3	-1.49407	4.33171	59.5561	1.18856e-14	2.69449e-13
SDHAF1	-1.89344	1.73407	59.4907	1.22871e-14	2.78282e-13
ZBTB42	-2.01573	2.18321	59.3303	1.33305e-14	3.00458e-13
PEX6	-1.4233	3.78529	59.2881	1.36198e-14	3.06683e-13
PHRF1	-1.42938	4.38486	59.1378	1.47005e-14	3.30063e-13
ORC1	-1.90979	4.36025	59.0843	1.51062e-14	3.3852e-13
ZBTB48	-1.87187	2.41721	59.0738	1.51869e-14	3.40002e-13
TRMT5	-1.43969	3.84636	59.0496	1.53745e-14	3.43545e-13
C20orf4	-1.34805	4.8817	58.9838	1.58972e-14	3.54547e-13
RNF135	-1.69051	2.98889	58.5881	1.9439e-14	4.31071e-13
FAM86EP	-2.26377	0.558677	58.5669	1.96493e-14	4.3532e-13
ARNTL	-1.48784	4.23427	58.5488	1.98308e-14	4.38925e-13
CHMP7	-1.72533	4.65742	58.4347	2.10154e-14	4.6339e-13
BOLA1	-2.21152	1.3248	58.4263	2.11051e-14	4.64609e-13
AIMP2	-1.66977	3.63796	58.4258	2.11104e-14	4.64609e-13
FAM120C	-1.53231	3.05134	58.4002	2.13867e-14	4.70245e-13
TNFRSF12A	-1.65167	3.11476	58.3766	2.16451e-14	4.75481e-13
MTF1	-1.58495	3.81123	58.3131	2.23548e-14	4.90609e-13
FAM116A	-1.3906	3.90712	58.2685	2.28682e-14	5.00936e-13
RRS1	-2.41287	4.13137	58.1915	2.37802e-14	5.20425e-13
MESDC1	-1.62229	2.61158	58.1752	2.39782e-14	5.23738e-13
FAM83G	-2.58897	0.785833	58.106	2.48367e-14	5.41518e-13
QRSL1	-1.77607	3.35096	58.0824	2.51365e-14	5.47035e-13
EMG1	-1.34861	4.04859	58.0162	2.5997e-14	5.64186e-13
INTS12	-1.89656	2.97043	58.0075	2.61121e-14	5.66158e-13
SNORD60	-4.65468	-1.08807	57.9726	2.65799e-14	5.75766e-13
ZSWIM4	-2.29172	1.51285	57.9469	2.69289e-14	5.82786e-13
C1orf201	-2.18978	1.45262	57.9137	2.73879e-14	5.92173e-13
FAM86C1	-2.82296	1.12284	57.8332	2.85312e-14	6.15185e-13
FANCF	-2.03891	1.96891	57.7562	2.96702e-14	6.3739e-13
SNHG7	-1.88564	3.12158	57.7246	3.01516e-14	6.47138e-13
USP2	-2.7981	-0.182322	57.7027	3.04886e-14	6.53172e-13
ARL4C	-1.4397	4.90763	57.695	3.06084e-14	6.54539e-13
F8A1	-2.08766	0.815935	57.6208	3.17841e-14	6.78437e-13
GPR75	-2.84057	-0.457273	57.575	3.25326e-14	6.9315e-13
TTLL11	-1.85815	1.66416	57.5077	3.36655e-14	7.15981e-13
TCEANC2	-1.6348	2.84298	57.4383	3.48744e-14	7.41018e-13
STK17B	-1.4248	4.82438	57.3884	3.57713e-14	7.59385e-13
TCHP	-1.33002	4.00184	57.37	3.61078e-14	7.65832e-13
KLF11	-1.43513	3.81357	57.3612	3.627e-14	7.68574e-13
B3GALT6	-1.81892	2.84375	57.3544	3.63948e-14	7.69824e-13
VANGL1	-2.39652	2.61133	57.3219	3.70014e-14	7.81947e-13
SPRYD4	-1.79643	1.90536	57.2903	3.76011e-14	7.93903e-13
C11orf46	-1.57864	3.27248	57.1687	3.99985e-14	8.39968e-13
ZIC5	-3.16165	-0.373983	57.1268	4.08591e-14	8.57272e-13
FLJ39051	-2.56936	0.00780967	57.0963	4.14991e-14	8.6836e-13
DNTTIP1	-1.40628	3.76045	56.9482	4.47438e-14	9.32914e-13
RNF219	-1.35719	3.9718	56.8909	4.60665e-14	9.57929e-13
RGS1	-1.85939	2.86917	56.8792	4.6341e-14	9.6278e-13
JOSD1	-1.307	5.60267	56.8588	4.68263e-14	9.72e-13
KIAA1462	-1.45691	3.49323	56.7798	4.87439e-14	1.01091e-12
ZNF318	-1.51427	4.40716	56.7343	4.98854e-14	1.03366e-12
PHF13	-1.40882	3.90365	56.723	5.01724e-14	1.03869e-12
TYSND1	-1.65577	2.89771	56.694	5.09178e-14	1.05133e-12
C12orf52	-1.7588	3.60891	56.66	5.1808e-14	1.06782e-12
C17orf80	-1.35519	4.19718	56.6092	5.31616e-14	1.09379e-12
CCR5	-2.44649	1.50834	56.5467	5.48785e-14	1.12812e-12
CCDC101	-2.24997	2.33804	56.5124	5.5846e-14	1.146e-12
IRF2BP1	-1.99816	3.24915	56.4562	5.74628e-14	1.17711e-12
SLC26A2	-1.46821	4.24979	56.4189	5.85653e-14	1.19864e-12
LOC646999	-4.53883	-1.49244	56.374	5.99162e-14	1.22522e-12
MCAT	-2.23113	2.5639	56.357	6.04392e-14	1.23483e-12
LOC100507032	-2.09056	0.889002	56.174	6.63345e-14	1.35055e-12
METTL19	-1.68578	1.93516	56.0992	6.89051e-14	1.40167e-12
THAP3	-1.92281	1.82549	56.0624	7.02053e-14	1.42688e-12
C16orf88	-1.65103	4.58903	56.0398	7.10193e-14	1.44217e-12
RPUSD1	-2.10663	3.87997	55.9435	7.45833e-14	1.5093e-12
CNST	-1.52095	3.71627	55.8278	7.91057e-14	1.59805e-12
HDHD1	-1.34209	3.95343	55.6284	8.75502e-14	1.75951e-12
EXOSC3	-1.72915	3.67892	55.5593	9.06838e-14	1.81936e-12
DHX32	-2.10171	2.55319	55.4901	9.393e-14	1.88126e-12
BAZ1A	-1.8145	5.72564	55.3536	1.00686e-13	2.00968e-12
TRIM24	-1.34528	4.08432	55.3319	1.01805e-13	2.03028e-12
TTF1	-1.52069	3.61213	55.2486	1.06212e-13	2.11455e-12
NOP2	-1.62501	6.17654	55.2424	1.06543e-13	2.11935e-12
CD274	-1.36411	5.27072	55.1894	1.09459e-13	2.16995e-12
ZNF777	-2.13118	2.18626	55.0658	1.16561e-13	2.30488e-12
C15orf42	-1.58177	3.97145	55.0082	1.20029e-13	2.36746e-12
SAP130	-1.4064	3.9824	54.8838	1.27872e-13	2.51579e-12
RNF145	-1.3268	5.46086	54.8131	1.32552e-13	2.60349e-12
ZFAND5	-1.57933	5.98952	54.8045	1.33132e-13	2.61268e-12
ERF	-1.6662	3.68369	54.773	1.35286e-13	2.6505e-12
ZC3H10	-2.04508	1.19018	54.7257	1.38579e-13	2.71273e-12
CTTNBP2NL	-1.79561	1.48316	54.6854	1.41453e-13	2.76669e-12
TSKU	-1.59917	3.16465	54.5404	1.52288e-13	2.97115e-12
JMJD6	-1.38672	4.07998	54.5124	1.54473e-13	3.01125e-12
POLM	-1.4174	3.35171	54.4006	1.63514e-13	3.18483e-12
SLC35B3	-1.44355	3.34163	54.3495	1.67817e-13	3.26321e-12
POLR3B	-1.74035	3.01125	54.2882	1.73137e-13	3.36106e-12
ZBED5	-1.73189	3.71811	54.211	1.80078e-13	3.48714e-12
ARV1	-1.39114	3.41555	54.1836	1.82603e-13	3.5331e-12
CSTF2T	-1.56989	4.62767	54.0161	1.98852e-13	3.83479e-12
NFKBIL1	-2.19206	0.909346	53.9175	2.09088e-13	4.02556e-12
MORC2-AS1	-1.85661	1.19816	53.9001	2.1095e-13	4.05805e-12
GPR68	-1.45049	3.94857	53.8886	2.1219e-13	4.07854e-12
NAB2	-1.44419	4.26893	53.8561	2.15722e-13	4.13964e-12
HARS2	-1.319	3.99259	53.8297	2.18642e-13	4.19222e-12
DNAJA3	-1.5239	6.27365	53.7631	2.26177e-13	4.3296e-12
ZNF181	-2.43688	0.951717	53.7389	2.28989e-13	4.37268e-12
LOC100125556	-3.06592	-1.11275	53.6617	2.38164e-13	4.53307e-12
RHEBL1	-1.55154	2.50297	53.6528	2.39237e-13	4.54978e-12
IFIT3	-2.32607	1.02039	53.6389	2.40939e-13	4.57843e-12
ZC3H12D	-1.94509	1.1501	53.6292	2.42131e-13	4.59735e-12
ZNF74	-2.61932	1.20568	53.5786	2.48452e-13	4.70971e-12
MTFP1	-2.09735	3.38174	53.5766	2.48709e-13	4.71076e-12
BBS12	-2.46243	-0.373719	53.3605	2.77622e-13	5.23904e-12
UBTF	-1.3123	6.69178	53.3598	2.77721e-13	5.23904e-12
ARID3A	-1.60742	2.39734	53.3366	2.81023e-13	5.29279e-12
LOC100127888	-3.49364	-1.23427	53.3161	2.83971e-13	5.33542e-12
MON1A	-1.82529	2.64218	53.2474	2.94076e-13	5.51641e-12
LOC400657	-1.63241	2.01722	53.2437	2.94638e-13	5.52252e-12
IL17RA	-1.67658	2.92009	53.2266	2.97211e-13	5.56182e-12
SNORD30	-3.71263	-0.473542	53.2074	3.00126e-13	5.61187e-12
CXorf40A	-1.70465	1.80373	53.2005	3.01184e-13	5.62716e-12
FAM57A	-1.72553	1.84365	53.137	3.11078e-13	5.80274e-12
LIN37	-1.98288	1.49817	53.1317	3.11911e-13	5.81363e-12
TAB1	-1.90325	3.58709	53.0712	3.21669e-13	5.99073e-12
ZFPL1	-1.93298	2.28058	53.057	3.24015e-13	6.02962e-12
SCYL3	-1.40521	3.50952	52.9747	3.37874e-13	6.27752e-12
LYRM2	-1.31173	3.91961	52.8202	3.65524e-13	6.75901e-12
ASB6	-1.75539	3.71418	52.8169	3.66134e-13	6.76494e-12
CUTC	-1.51358	3.13426	52.7686	3.75244e-13	6.92779e-12
TMEM99	-2.57904	-0.468853	52.7101	3.86605e-13	7.12627e-12
TULP3	-1.40865	3.23126	52.654	3.97793e-13	7.32672e-12
MRPL27	-1.31721	4.24981	52.6341	4.01851e-13	7.39563e-12
FKBP15	-1.44751	4.85315	52.6276	4.03179e-13	7.41424e-12
DNAAF2	-2.45097	3.14762	52.5977	4.09367e-13	7.52211e-12
GRB10	-2.08382	1.20193	52.5896	4.1105e-13	7.54712e-12
LDLR	-1.39117	5.61745	52.5786	4.13359e-13	7.58354e-12
GAS2L1	-1.83238	1.73506	52.5609	4.17115e-13	7.64646e-12
SOX2-OT	-1.31985	4.61517	52.5516	4.19083e-13	7.67651e-12
XAF1	-1.31077	3.84932	52.5471	4.20046e-13	7.68812e-12
SAC3D1	-2.00085	2.15778	52.4954	4.31253e-13	7.88707e-12
C17orf97	-2.90416	-0.699966	52.4899	4.32459e-13	7.90294e-12
TMEM79	-2.1299	0.413637	52.4667	4.37616e-13	7.9847e-12
PAF1	-1.30122	4.8828	52.4617	4.38714e-13	7.99849e-12
DHODH	-1.49402	3.05385	52.4239	4.47245e-13	8.14766e-12
AARS2	-1.479	4.03625	52.3722	4.59173e-13	8.35845e-12
C10orf88	-1.88834	2.25019	52.3403	4.6669e-13	8.48207e-12
FBXL5	-1.44403	3.23753	52.3221	4.71054e-13	8.55474e-12
GEMIN5	-1.75028	5.26878	52.1965	5.02152e-13	9.09124e-12
METTL2B	-1.48785	3.04295	52.1911	5.03533e-13	9.10919e-12
ZNF653	-2.13305	1.08974	52.1831	5.05582e-13	9.13919e-12
MAFG-AS1	-2.74603	0.968895	52.1673	5.09685e-13	9.20624e-12
CPT2	-1.37364	3.46321	52.065	5.36931e-13	9.66104e-12
NDC80	-1.30239	4.23154	52.0632	5.3743e-13	9.66258e-12
ZNF35	-2.04308	1.24081	52.029	5.46858e-13	9.82453e-12
IDI2	-2.18438	0.509145	52.0267	5.47507e-13	9.82864e-12
HELQ	-1.57814	2.19713	52.0119	5.51641e-13	9.89525e-12
KBTBD4	-1.58384	2.20855	51.9641	5.65246e-13	1.01083e-11
SLC20A2	-1.68704	3.24119	51.9463	5.70398e-13	1.01926e-11
SH3BP5L	-1.56033	3.83786	51.8588	5.9638e-13	1.06163e-11
PMS2	-1.48818	2.99015	51.8562	5.97187e-13	1.06226e-11
MRPL17	-1.67708	4.78874	51.6137	6.75684e-13	1.19642e-11
TBP	-1.4824	3.69983	51.5499	6.98013e-13	1.23502e-11
ISCA2	-1.78416	2.2874	51.4988	7.16395e-13	1.26563e-11
RMI1	-1.54194	4.06055	51.4896	7.19784e-13	1.27066e-11
ZNF585B	-2.34337	1.56309	51.4849	7.21508e-13	1.27274e-11
PQLC2	-2.29042	1.08125	51.3225	7.83707e-13	1.37934e-11
RRP1	-1.36836	4.6514	51.2567	8.10428e-13	1.42529e-11
TUT1	-1.38959	3.52838	51.1934	8.37015e-13	1.46763e-11
CLP1	-1.44903	3.25671	51.1658	8.48837e-13	1.48502e-11
FAM214B	-1.92508	1.54898	51.1461	8.57392e-13	1.49886e-11
KHNYN	-1.30214	5.13932	51.0661	8.93072e-13	1.56007e-11
UCK1	-1.43505	3.56257	51.0315	9.08943e-13	1.58543e-11
TGS1	-1.53415	5.05001	51.0148	9.16712e-13	1.5966e-11
DBR1	-1.64675	3.94215	50.9457	9.49582e-13	1.65015e-11
C12orf4	-1.34482	3.56017	50.9258	9.59259e-13	1.66573e-11
SDCCAG3	-1.37153	4.35356	50.9183	9.62895e-13	1.6708e-11
DHRS9	-1.88954	1.13594	50.8538	9.9508e-13	1.72281e-11
CHST10	-1.80671	3.14464	50.7992	1.02313e-12	1.76541e-11
TLR10	-1.62533	2.25027	50.7481	1.05014e-12	1.8101e-11
MRPL45	-1.33925	3.85724	50.7168	1.06704e-12	1.83788e-11
ZNF319	-2.03121	2.19536	50.6932	1.07993e-12	1.85827e-11
PVRL1	-1.41019	3.60599	50.6548	1.10127e-12	1.89265e-11
SNORD27	-2.67041	-0.473328	50.6299	1.11532e-12	1.91538e-11
KHK	-1.64783	1.82791	50.5961	1.13468e-12	1.94719e-11
FBXL12	-1.44199	3.10123	50.5527	1.16008e-12	1.98588e-11
MMAA	-2.4291	0.725648	50.5289	1.17425e-12	2.00773e-11
RIOK2	-1.61798	4.00616	50.4899	1.1978e-12	2.04352e-11
RHBDF2	-1.57123	3.30766	50.4748	1.20702e-12	2.05625e-11
ZER1	-1.3385	3.52274	50.472	1.20878e-12	2.05775e-11
MKI67IP	-1.83624	4.68497	50.4331	1.23295e-12	2.09583e-11
SNORD79	-2.31244	0.109774	50.3876	1.26189e-12	2.14347e-11
ZNF398	-1.67601	3.43843	50.3087	1.31363e-12	2.22372e-11
POLR1C	-1.37637	4.47044	50.3084	1.31389e-12	2.22372e-11
C16orf91	-1.44038	2.88065	50.2907	1.32574e-12	2.24215e-11
NOD2	-1.30927	3.75294	50.242	1.35905e-12	2.29516e-11
AKIRIN2	-1.36134	3.9252	50.1991	1.38909e-12	2.34082e-11
PNRC2	-1.59881	4.09901	50.1223	1.44456e-12	2.4273e-11
DAB2IP	-1.34169	3.82387	50.0869	1.47082e-12	2.46965e-11
AEN	-1.71149	5.07857	49.9183	1.6028e-12	2.67778e-11
NKIRAS2	-1.38558	4.19571	49.9157	1.60499e-12	2.67953e-11
DDX55	-1.30246	4.56699	49.7349	1.75986e-12	2.92972e-11
TMCO7	-1.32304	3.89767	49.7303	1.76399e-12	2.9345e-11
THAP7	-1.7505	1.85877	49.6341	1.85263e-12	3.0754e-11
SLC27A2	-1.74208	4.74665	49.6288	1.85763e-12	3.08151e-11
GPRIN1	-1.48332	3.89051	49.5793	1.90511e-12	3.15579e-11
MAP2K7	-1.34608	3.86389	49.3963	2.09145e-12	3.45222e-11
ANKRD54	-1.34226	3.56999	49.3944	2.09343e-12	3.45305e-11
SPSB1	-1.48895	4.10329	49.3929	2.09505e-12	3.45329e-11
CDK7	-1.59145	3.46727	49.1304	2.39505e-12	3.93115e-11
C9orf69	-1.4659	3.91109	49.0621	2.47988e-12	4.05898e-11
PSIMCT-1	-1.95117	1.35666	49.0544	2.48962e-12	4.07208e-11
EHF	-4.09407	-1.51182	48.9746	2.59292e-12	4.23215e-11
CDT1	-1.65223	3.66665	48.9373	2.64271e-12	4.3104e-11
DPH5	-2.13386	2.93157	48.9068	2.68417e-12	4.37497e-11
NFKBIE	-1.88072	2.29987	48.8037	2.82909e-12	4.59196e-11
FBXO18	-1.3568	4.55286	48.7455	2.91428e-12	4.72696e-11
FRMD6	-1.57735	2.88851	48.6733	3.02359e-12	4.89068e-11
C16orf54	-3.4146	-1.3016	48.662	3.04102e-12	4.91547e-11
TRIP6	-1.41268	4.05033	48.6444	3.0685e-12	4.95304e-11
BCORL1	-1.68813	2.24135	48.5723	3.18327e-12	5.13475e-11
FLJ35390	-2.26914	0.0617915	48.569	3.18876e-12	5.14005e-11
SLC19A1	-1.51481	3.91876	48.5152	3.27735e-12	5.27196e-11
RNF19B	-1.50608	2.55132	48.5115	3.28355e-12	5.2783e-11
EIF2B4	-1.44744	4.5264	48.4626	3.36652e-12	5.40423e-11
TBX3	-2.05054	1.17947	48.427	3.42821e-12	5.49572e-11
EPOR	-1.81222	1.59597	48.3496	3.56613e-12	5.70117e-11
JAKMIP1	-1.57665	4.04386	48.2534	3.7455e-12	5.9716e-11
LYSMD3	-1.40288	3.83062	48.1125	4.02447e-12	6.40762e-11
C2orf44	-1.75866	3.3527	48.0559	4.14241e-12	6.58643e-11
TLK2	-1.33372	3.39034	48.0031	4.25537e-12	6.74767e-11
TMEM70	-1.45975	3.69531	47.9636	4.34195e-12	6.87563e-11
C14orf119	-1.4792	4.19093	47.9407	4.39311e-12	6.94254e-11
C9orf100	-1.4167	3.2211	47.9379	4.39945e-12	6.94786e-11
LDLRAP1	-1.69512	1.85218	47.6751	5.03041e-12	7.89629e-11
GPR65	-2.20366	0.762257	47.6237	5.16401e-12	8.08428e-11
SLAIN1	-1.44141	3.20099	47.6058	5.21136e-12	8.15295e-11
ZNF597	-1.60338	1.98631	47.6034	5.21767e-12	8.15736e-11
LAX1	-2.8388	1.49592	47.5862	5.26375e-12	8.22391e-11
DCLRE1A	-1.62635	2.98873	47.5825	5.27382e-12	8.23046e-11
NSRP1	-1.35577	3.59553	47.5595	5.33588e-12	8.30963e-11
CCDC127	-1.66002	2.4204	47.5593	5.33639e-12	8.30963e-11
LOC100505815	-2.4909	1.48486	47.545	5.37564e-12	8.36517e-11
LOC339803	-1.57971	1.99578	47.3865	5.82823e-12	9.03936e-11
PRDM11	-1.81375	1.07174	47.2394	6.28263e-12	9.71189e-11
RFWD2	-1.41288	3.86662	47.094	6.76609e-12	1.03974e-10
HSPBAP1	-1.86494	1.93288	46.8593	7.62704e-12	1.16667e-10
ZNF143	-1.36201	3.18777	46.3788	9.74641e-12	1.47064e-10
HVCN1	-1.70874	4.2747	46.2999	1.01469e-11	1.52615e-10
NINJ1	-1.37434	3.29739	46.2787	1.02575e-11	1.5408e-10
WDR73	-1.33344	3.17806	46.2603	1.03542e-11	1.55333e-10
SNORD26	-2.59821	-0.782199	46.2257	1.05387e-11	1.57797e-10
OXSM	-1.73289	2.2681	46.1884	1.07411e-11	1.60724e-10
HNF1A	-2.26334	-0.412443	46.0844	1.13268e-11	1.69271e-10
C15orf58	-1.94965	0.19404	45.9795	1.19497e-11	1.78238e-10
TRMT61B	-1.76447	2.48014	45.9098	1.23825e-11	1.84106e-10
APOL3	-1.4641	3.53497	45.8825	1.25562e-11	1.86453e-10
SLC27A4	-1.7869	3.83525	45.8457	1.27947e-11	1.89873e-10
TSTD2	-1.33243	3.15961	45.8343	1.28692e-11	1.90858e-10
SH3TC1	-1.90647	1.71156	45.7441	1.34752e-11	1.99535e-10
TMEM132D	-2.1686	-0.0137045	45.7435	1.34799e-11	1.99535e-10
NDUFAF4	-2.10564	2.9752	45.6872	1.38727e-11	2.0483e-10
MRPS2	-1.49673	4.18019	45.6245	1.43239e-11	2.11226e-10
DDX59	-1.59811	2.54989	45.5864	1.46051e-11	2.14965e-10
SNORD76	-2.13029	0.626511	45.5395	1.49589e-11	2.19896e-10
SCAF1	-1.38041	3.57405	45.5274	1.50517e-11	2.21121e-10
KCNK5	-1.73358	1.23428	45.5186	1.51199e-11	2.21959e-10
NOL6	-1.43833	5.86498	45.5011	1.5255e-11	2.23686e-10
RBM38	-1.87248	4.29759	45.4766	1.54474e-11	2.26365e-10
SNORD28	-3.41694	-0.614506	45.4727	1.54777e-11	2.26668e-10
SLC2A12	-3.47189	0.124519	45.4581	1.55938e-11	2.28224e-10
THAP10	-2.12789	0.596451	45.4193	1.59059e-11	2.32647e-10
PPAPDC2	-1.45433	2.532	45.3663	1.63422e-11	2.3858e-10
ZNF510	-1.55773	2.65139	45.2252	1.75627e-11	2.556e-10
AP4M1	-1.5365	1.99069	45.204	1.77542e-11	2.58066e-10
BRD3	-1.39629	3.50293	45.1663	1.80994e-11	2.62714e-10
CEBPB	-1.42301	3.77945	45.1475	1.82738e-11	2.64795e-10
UBOX5	-1.73994	1.951	45.0913	1.88057e-11	2.71829e-10
KBTBD7	-1.70219	1.13631	45.0297	1.94068e-11	2.79858e-10
HPS5	-1.34998	3.80181	45.0295	1.94091e-11	2.79858e-10
COMMD5	-1.86258	3.58678	44.9887	1.98177e-11	2.85572e-10
POC5	-1.40796	2.91912	44.9617	2.00926e-11	2.89355e-10
RRP8	-1.43903	3.03991	44.94	2.0317e-11	2.92227e-10
ZNF778	-1.70927	1.69518	44.9385	2.03323e-11	2.92268e-10
GLTPD1	-2.42381	1.59307	44.9172	2.05543e-11	2.95096e-10
SNHG12	-1.55635	2.29662	44.873	2.1024e-11	3.01099e-10
EFNA1	-1.97763	0.55742	44.8441	2.13365e-11	3.05014e-10
ALKBH3	-1.31853	3.15841	44.7549	2.2331e-11	3.18646e-10
TRAPPC12	-1.35365	3.00595	44.5105	2.52991e-11	3.58808e-10
DCBLD2	-1.72148	1.34469	44.4782	2.572e-11	3.64335e-10
TEAD4	-1.69832	1.42014	44.4258	2.6418e-11	3.73997e-10
THAP2	-1.97475	1.04969	44.3596	2.73272e-11	3.85742e-10
DUSP1	-1.54564	2.29967	44.2892	2.8328e-11	3.99343e-10
INPP1	-1.33178	3.20116	44.2666	2.86569e-11	4.03735e-10
WDR75	-1.42713	5.37656	44.1936	2.97451e-11	4.18563e-10
LOC100306951	-2.29016	-0.126929	44.1867	2.98506e-11	4.19794e-10
UTP18	-1.38677	5.12191	44.129	3.07437e-11	4.31057e-10
RAB3IL1	-2.17396	0.886669	44.0716	3.16576e-11	4.43074e-10
WHAMM	-1.49216	2.12879	43.9805	3.31668e-11	4.63364e-10
HARBI1	-1.92402	0.295446	43.9743	3.32721e-11	4.64557e-10
TMEM199	-1.33093	3.37025	43.8739	3.50229e-11	4.86667e-10
C15orf61	-2.12601	0.0572173	43.8663	3.51595e-11	4.87994e-10
SLC5A10	-3.00576	-1.09313	43.8181	3.6035e-11	4.99653e-10
METTL11A	-1.52733	2.92377	43.8177	3.60422e-11	4.99653e-10
RBM34	-1.41552	4.21223	43.7969	3.64286e-11	5.04509e-10
PWP2	-1.48698	5.13379	43.6212	3.98493e-11	5.49497e-10
SNORD5	-2.96203	-1.37861	43.6109	4.00605e-11	5.51758e-10
NMNAT1	-1.65995	1.50211	43.5989	4.03076e-11	5.54508e-10
C6orf203	-1.92637	0.739455	43.5026	4.23392e-11	5.82114e-10
DMRT2	-2.42631	0.802245	43.4816	4.27959e-11	5.87305e-10
MEF2C	-1.66226	1.75611	43.4444	4.36185e-11	5.97594e-10
ESRRA	-1.42352	3.26281	43.3973	4.46805e-11	6.11069e-10
BRMS1	-1.46811	4.76979	43.3809	4.50571e-11	6.1586e-10
LOC93622	-1.56131	2.68572	43.3363	4.60949e-11	6.29308e-10
TAF6L	-1.58028	2.17765	43.1775	4.99934e-11	6.80149e-10
HMCN1	-1.58206	2.0631	43.0495	5.33722e-11	7.2359e-10
TECPR2	-1.34108	2.74988	42.9477	5.62217e-11	7.60017e-10
PPP1R3D	-1.40448	2.32634	42.9325	5.66618e-11	7.65082e-10
NUMBL	-1.35354	2.6611	42.8605	5.87854e-11	7.9284e-10
DOK2	-1.49062	2.37798	42.7316	6.27912e-11	8.43458e-10
ZNF323	-2.89851	-1.37621	42.6561	6.52602e-11	8.74113e-10
ABL2	-1.33189	3.81749	42.6468	6.55717e-11	8.77782e-10
ZNF100	-1.35024	2.75958	42.61	6.68176e-11	8.92926e-10
SLC29A3	-2.71832	-0.0101779	42.5874	6.75925e-11	9.02249e-10
DEDD2	-1.47866	2.57639	42.5404	6.92362e-11	9.23136e-10
CAD	-1.34059	6.63473	42.4211	7.35919e-11	9.78421e-10
HOXB13	-2.46353	-0.859586	42.3565	7.60612e-11	1.00896e-09
TIGD7	-1.91636	0.782297	42.3198	7.75038e-11	1.02482e-09
MARCH9	-1.39649	2.54838	42.2216	8.14932e-11	1.07491e-09
CHAC2	-1.46786	2.41794	42.1699	8.36764e-11	1.10184e-09
ZNF821	-2.10813	0.071038	42.1632	8.39655e-11	1.10503e-09
EBAG9	-1.30262	2.93106	42.1544	8.43431e-11	1.10937e-09
NOL11	-1.41577	5.38773	42.1378	8.50625e-11	1.1182e-09
METTL5	-1.7916	3.61921	42.0971	8.68531e-11	1.13982e-09
BCL7B	-1.33568	4.8079	42.0291	8.99262e-11	1.17684e-09
UTP14A	-1.77975	4.47828	41.9725	9.25675e-11	1.20938e-09
NCDN	-1.84606	4.06365	41.9196	9.51037e-11	1.23905e-09
C9orf156	-1.45937	2.32517	41.9041	9.58591e-11	1.2482e-09
DHRS7B	-1.56212	1.39514	41.8844	9.68333e-11	1.26018e-09
ARHGEF19	-1.37873	2.40958	41.8793	9.7084e-11	1.26274e-09
LRFN3	-1.73691	1.57842	41.8766	9.72191e-11	1.26379e-09
ZNF576	-1.42244	2.27175	41.8623	9.79323e-11	1.27236e-09
PEX11A	-1.76695	0.470744	41.8234	9.99014e-11	1.29722e-09
RPL36A	-1.77165	1.93253	41.8008	1.01062e-10	1.31083e-09
MRPS12	-1.52372	3.79424	41.7876	1.01746e-10	1.31897e-09
OSGEPL1	-1.40004	2.18353	41.7155	1.05569e-10	1.36625e-09
C3orf33	-2.08332	0.160956	41.5454	1.15164e-10	1.48223e-09
MKRN3	-1.85185	0.514013	41.542	1.15366e-10	1.48401e-09
NAT6	-1.64111	2.02354	41.519	1.16733e-10	1.50077e-09
IL17RB	-1.79322	0.393052	41.4865	1.18688e-10	1.52423e-09
DTX2	-1.81484	1.38503	41.4593	1.20348e-10	1.54216e-09
LRFN1	-2.71793	-0.158425	41.3376	1.2808e-10	1.63764e-09
ZNF197	-1.31455	2.98595	41.2849	1.31578e-10	1.68054e-09
COG2	-1.40932	4.87282	41.2268	1.35549e-10	1.72936e-09
TRIM16	-1.63028	2.97022	41.0939	1.45092e-10	1.84406e-09
CHRNA10	-3.40917	-1.41039	41.0808	1.46061e-10	1.85537e-09
SPATA2L	-2.22464	0.92405	41.071	1.468e-10	1.86375e-09
IRX3	-2.19795	0.111282	40.9766	1.54062e-10	1.94959e-09
MB21D1	-1.60079	3.62885	40.966	1.549e-10	1.95913e-09
ZFP92	-2.41999	-0.871029	40.9439	1.56665e-10	1.98039e-09
SEC22A	-1.35938	2.8825	40.8996	1.60252e-10	2.02463e-09
MVK	-1.65878	2.31378	40.7628	1.71872e-10	2.16675e-09
THAP4	-1.33712	4.16018	40.6986	1.77614e-10	2.23553e-09
COLEC12	-1.90192	2.80063	40.6415	1.82883e-10	2.29566e-09
ZBTB12	-1.44488	2.0982	40.5541	1.91245e-10	2.3942e-09
FLJ10661	-1.5564	1.80329	40.4307	2.03711e-10	2.54346e-09
ZNF426	-2.02534	0.171866	40.4139	2.05479e-10	2.56142e-09
RGL1	-1.85995	1.51426	40.3863	2.08395e-10	2.595e-09
ZNF382	-2.23033	-0.0653725	40.3384	2.13567e-10	2.65799e-09
MIOS	-1.51874	3.56562	40.2976	2.18073e-10	2.70974e-09
SNORD77	-3.49212	-1.41954	40.1422	2.36132e-10	2.92636e-09
DHX36	-1.37798	5.15424	40.0662	2.45499e-10	3.0344e-09
LCMT2	-1.31001	2.9577	40.0569	2.46673e-10	3.04569e-09
ZNF619	-1.6054	1.83203	40.045	2.48183e-10	3.0611e-09
FDX1L	-1.57801	2.10419	40.0378	2.49097e-10	3.06913e-09
METRNL	-1.87611	2.45143	40.0086	2.52844e-10	3.11201e-09
AP4B1	-1.43345	3.1159	39.9698	2.57925e-10	3.16788e-09
C1orf135	-1.30178	2.67454	39.8864	2.6917e-10	3.29043e-09
TRIB1	-1.38981	3.59707	39.8726	2.71083e-10	3.31036e-09
ATF3	-1.33623	3.30912	39.8704	2.71384e-10	3.3123e-09
KIAA1826	-1.39418	3.9728	39.7924	2.82444e-10	3.43832e-09
C5orf34	-1.68345	1.89197	39.788	2.83078e-10	3.44286e-09
BAK1	-1.51737	3.73533	39.7878	2.83112e-10	3.44286e-09
TLR1	-1.6259	1.99256	39.6735	3.00177e-10	3.63714e-09
C17orf48	-1.94933	-0.0210803	39.6536	3.03253e-10	3.6725e-09
LOC100859930	-1.40229	2.49957	39.5453	3.2053e-10	3.86771e-09
FAM111B	-1.46883	3.34097	39.4456	3.37333e-10	4.05372e-09
CRK	-1.47198	3.53933	39.415	3.42649e-10	4.10493e-09
SNORD104	-3.3894	-1.73064	39.3569	3.52996e-10	4.20733e-09
C14orf133	-1.35911	2.91301	39.2959	3.64212e-10	4.32997e-09
PPCDC	-1.53428	2.20294	39.2463	3.73572e-10	4.43223e-09
BAG3	-1.30637	3.05458	39.2299	3.76732e-10	4.46292e-09
SUV420H2	-1.6247	1.57834	39.2033	3.81897e-10	4.52182e-09
MAP1A	-1.66722	1.75706	39.1291	3.96685e-10	4.68033e-09
GIN1	-1.75674	0.360443	39.1116	4.00268e-10	4.72021e-09
CBX8	-1.91886	1.78536	39.0762	4.07576e-10	4.79878e-09
ALX3	-2.37791	-0.800175	39.0743	4.07978e-10	4.79902e-09
DPH2	-1.56869	4.88831	39.0403	4.15155e-10	4.88099e-09
SAV1	-1.39588	2.65456	39.0177	4.19975e-10	4.93023e-09
ATG4D	-1.46682	2.35848	38.8672	4.53638e-10	5.2777e-09
ZSCAN20	-2.19233	0.213141	38.8437	4.59126e-10	5.33623e-09
ZNF140	-1.66641	1.90691	38.7954	4.70647e-10	5.4647e-09
ANKRD16	-2.14162	0.912165	38.7115	4.91318e-10	5.68494e-09
PIGC	-1.76838	3.39957	38.6276	5.12882e-10	5.91217e-09
TEFM	-1.38968	2.18678	38.6272	5.1298e-10	5.91217e-09
DNAJC17	-1.36464	2.19878	38.5783	5.25999e-10	6.04731e-09
MED11	-1.53945	1.0659	38.5696	5.28365e-10	6.06556e-09
C20orf118	-3.85752	-2.07213	38.5175	5.42654e-10	6.22618e-09
ZNF549	-2.72555	1.03344	38.5166	5.4289e-10	6.22618e-09
LTV1	-1.53135	5.19714	38.4943	5.49129e-10	6.29465e-09
KRT80	-1.54732	2.62158	38.4846	5.51863e-10	6.32289e-09
TICAM1	-1.41799	3.05108	38.3397	5.94424e-10	6.7773e-09
CREB3L3	-1.39067	2.62768	38.2575	6.19985e-10	7.05497e-09
LCN10	-2.49858	-0.479981	38.2206	6.31835e-10	7.17932e-09
ASF1A	-1.66244	3.2001	38.1927	6.40925e-10	7.27908e-09
PREX1	-1.50207	2.37419	38.1841	6.43762e-10	7.3042e-09
UTP23	-1.32328	4.16258	38.1536	6.53902e-10	7.40487e-09
TNS4	-1.47668	1.67249	38.1413	6.5803e-10	7.44801e-09
DCUN1D5	-1.63602	3.92922	38.1382	6.59078e-10	7.45626e-09
TIPIN	-1.81619	3.02871	37.9645	7.20425e-10	8.10712e-09
CDKN2C	-1.43436	3.36302	37.9517	7.2519e-10	8.15289e-09
NUFIP1	-1.73609	2.71631	37.9107	7.40589e-10	8.31801e-09
C14orf149	-1.48804	1.30371	37.8547	7.6213e-10	8.54353e-09
C15orf62	-1.88181	0.247956	37.7755	7.93739e-10	8.88508e-09
MYPN	-1.58614	1.64193	37.7104	8.20651e-10	9.16002e-09
TIGD6	-1.7961	0.722835	37.6889	8.29766e-10	9.25292e-09
NR1D1	-1.90456	3.51309	37.6629	8.40899e-10	9.35475e-09
SNHG3	-1.32123	4.58256	37.5923	8.71876e-10	9.67174e-09
ADPRH	-1.57465	3.20936	37.5327	8.98942e-10	9.95309e-09
LOC158572	-2.82589	-1.40711	37.523	9.03436e-10	9.98865e-09
URB2	-1.54666	5.01786	37.4184	9.53186e-10	1.05176e-08
GEMIN2	-1.45081	2.95719	37.4177	9.53528e-10	1.05176e-08
SURF2	-1.45167	2.33191	37.4058	9.59374e-10	1.05671e-08
MYPOP	-1.48828	1.79127	37.3627	9.80792e-10	1.07878e-08
SYS1	-1.32768	3.20077	37.1341	1.10279e-09	1.20616e-08
METTL6	-1.35838	2.79947	37.0729	1.13793e-09	1.24111e-08
MLKL	-1.4199	3.91717	37.023	1.16744e-09	1.26855e-08
JRKL	-1.5278	2.6255	36.9947	1.18454e-09	1.28594e-08
FAM122A	-1.43476	3.20913	36.993	1.18555e-09	1.28614e-08
ZRANB2-AS1	-2.67756	-1.40232	36.9227	1.22907e-09	1.33119e-08
MAP1S	-1.44075	2.42251	36.8744	1.2599e-09	1.36143e-08
DYRK3	-1.36968	1.96114	36.8312	1.28812e-09	1.38936e-08
UBXN10	-1.46095	2.46211	36.8256	1.29183e-09	1.39207e-08
MED19	-1.55936	2.06828	36.7548	1.33959e-09	1.44022e-08
RGP1	-1.3182	2.52744	36.6939	1.38209e-09	1.4825e-08
IQCC	-1.44379	1.91786	36.5982	1.45162e-09	1.55351e-08
LOC100505678	-1.46244	2.5896	36.568	1.47429e-09	1.57561e-08
ZNF496	-1.59342	1.77485	36.4531	1.5638e-09	1.66443e-08
FGFR1	-2.47757	-0.497644	36.3892	1.61595e-09	1.71758e-08
CDCP1	-2.30474	1.53307	36.2321	1.75157e-09	1.84996e-08
GPR55	-1.96593	1.61701	36.198	1.78251e-09	1.88093e-08
TP53RK	-1.9826	3.62102	36.1131	1.86187e-09	1.95936e-08
ZNF414	-1.91115	0.597434	36.0877	1.88635e-09	1.98423e-08
TRMT6	-1.36315	4.86406	35.9004	2.07664e-09	2.17072e-08
NIM1	-2.41798	-0.57245	35.8674	2.11208e-09	2.20579e-08
KCTD1	-1.53	0.719742	35.827	2.1564e-09	2.24706e-08
MRPL2	-1.3186	3.91131	35.7885	2.19941e-09	2.28983e-08
KLHL22	-1.47714	2.02792	35.7724	2.21769e-09	2.30784e-08
KIAA0895	-1.3253	2.37785	35.6219	2.39574e-09	2.47878e-08
DHRS13	-1.36526	3.40291	35.5383	2.5009e-09	2.58179e-08
ZNF770	-1.38146	4.72036	35.5265	2.51603e-09	2.5952e-08
ZNF764	-1.45522	1.88077	35.5142	2.53193e-09	2.61044e-08
ARMC6	-1.48063	5.10126	35.4086	2.673e-09	2.74259e-08
TMEM5	-1.44497	3.29018	35.351	2.75327e-09	2.81999e-08
ZNF425	-1.85107	0.143584	35.3213	2.79564e-09	2.85713e-08
SFR1	-1.88722	0.414366	35.3158	2.80346e-09	2.86261e-08
ZNF101	-1.31709	1.93434	35.2449	2.90735e-09	2.95579e-08
MRPL12	-1.40807	4.68956	35.2234	2.93965e-09	2.98733e-08
MGC23270	-1.77477	0.133608	35.2139	2.95407e-09	2.99937e-08
PEX14	-1.31651	2.8838	35.1646	3.02984e-09	3.06565e-08
SNORD19	-3.94212	-2.33471	35.1626	3.03299e-09	3.06628e-08
ZSCAN5A	-2.20556	-0.799865	35.1321	3.08075e-09	3.10774e-08
ATXN7L2	-1.53829	2.32664	35.1058	3.12277e-09	3.14824e-08
PEX12	-1.56052	1.17066	35.0161	3.26997e-09	3.28727e-08
CARD10	-1.31774	2.17653	34.8908	3.48731e-09	3.49075e-08
C7orf31	-1.4676	1.11107	34.8546	3.55263e-09	3.55157e-08
RIOK1	-1.43726	4.56751	34.8458	3.56876e-09	3.56465e-08
ZNF776	-2.56532	2.14007	34.8106	3.63389e-09	3.62505e-08
IFIT2	-2.28967	0.683051	34.7963	3.66074e-09	3.64716e-08
TRMT12	-1.40484	2.84113	34.7406	3.76688e-09	3.74174e-08
C5orf62	-1.48609	1.87351	34.673	3.90011e-09	3.86588e-08
MTFMT	-1.66097	2.32664	34.5583	4.13681e-09	4.08145e-08
CASKIN2	-1.9453	1.10297	34.4635	4.34317e-09	4.27063e-08
TMEM68	-1.48895	2.75662	34.4361	4.40466e-09	4.32842e-08
SH2D3C	-1.32482	3.86775	34.4308	4.41683e-09	4.33758e-08
SNORA32	-2.65563	-1.07897	34.2958	4.73407e-09	4.62002e-08
CLRN3	-2.35575	-0.689918	34.2758	4.78292e-09	4.66185e-08
ZFP42	-2.79877	-1.71017	34.2697	4.79804e-09	4.67318e-08
SNORD19B	-2.55449	-1.05749	34.2666	4.80564e-09	4.67814e-08
JMJD4	-1.86533	2.20385	34.2284	4.90089e-09	4.75502e-08
ARMC7	-1.34921	2.61966	34.1565	5.08523e-09	4.91958e-08
RNF214	-1.3499	2.34386	34.1551	5.08907e-09	4.92126e-08
MIR4517	-2.55523	-1.31397	34.1436	5.11904e-09	4.94819e-08
ZNF391	-1.94963	-0.199071	34.1417	5.12423e-09	4.95116e-08
ZC2HC1C	-2.24603	-0.339168	34.0675	5.32321e-09	5.13281e-08
LIPT1	-1.56019	0.796883	34.0399	5.39943e-09	5.19773e-08
IRS1	-1.70334	0.338885	34.0038	5.50046e-09	5.28628e-08
LINC00339	-1.40976	1.66214	34.0018	5.50621e-09	5.28903e-08
ZNF8	-1.67296	0.331782	33.9977	5.51779e-09	5.2964e-08
C21orf67	-1.89679	-0.231395	33.8471	5.96175e-09	5.69215e-08
C2orf15	-2.60336	-0.437392	33.833	6.00522e-09	5.73132e-08
MND1	-1.34558	1.77492	33.8236	6.03425e-09	5.75198e-08
PEX16	-1.34716	2.96175	33.8015	6.10333e-09	5.81309e-08
FAM110A	-1.38691	2.69584	33.7344	6.31748e-09	6.00481e-08
RMND1	-1.669	2.87202	33.6832	6.48599e-09	6.15766e-08
TRMU	-1.49829	3.61233	33.6325	6.6572e-09	6.30465e-08
C17orf59	-1.69293	0.39784	33.6019	6.76261e-09	6.3967e-08
F2RL3	-1.70136	0.318622	33.4678	7.24539e-09	6.82024e-08
CNIH3	-1.86683	2.75079	33.3123	7.8486e-09	7.36137e-08
DNM3OS	-2.08028	1.87294	33.1969	8.32838e-09	7.78015e-08
HCCS	-1.3394	3.82004	33.0203	9.12031e-09	8.48265e-08
CSTF3	-2.33126	4.71975	32.9576	9.41906e-09	8.74312e-08
C21orf63	-1.71288	0.210986	32.911	9.64773e-09	8.9413e-08
PRIC285	-1.55502	3.15222	32.8498	9.95611e-09	9.20143e-08
ZNF658	-5.0679	-2.52687	32.8419	9.99691e-09	9.23548e-08
ZNF554	-1.88225	0.467205	32.8141	1.01405e-08	9.35336e-08
RFX1	-1.5792	1.53682	32.7943	1.02444e-08	9.4455e-08
PDCD1LG2	-1.59377	0.891699	32.7838	1.03001e-08	9.48932e-08
ZNF790	-2.0286	-0.419488	32.7328	1.05738e-08	9.72613e-08
METTL21B	-1.38216	1.88989	32.7224	1.06307e-08	9.77078e-08
ADM2	-1.42337	1.31216	32.4667	1.21254e-08	1.10706e-07
C4orf42	-1.33792	2.60865	32.4235	1.23981e-08	1.13063e-07
FAM118B	-1.34495	2.36829	32.3545	1.28459e-08	1.16919e-07
DIXDC1	-1.34905	3.10633	32.3064	1.31677e-08	1.19661e-07
PHLDB3	-1.86091	0.485583	32.1685	1.41365e-08	1.28117e-07
CARD6	-1.51442	1.17838	32.1358	1.43767e-08	1.30092e-07
RSL1D1	-1.31926	7.6074	31.996	1.5449e-08	1.3888e-07
KIAA0889	-1.4779	1.46423	31.9091	1.61561e-08	1.4507e-07
FJX1	-3.85016	-2.35703	31.8698	1.64858e-08	1.4786e-07
RAB40C	-1.36882	2.93862	31.7825	1.72439e-08	1.5395e-07
ZNF134	-1.50776	2.36568	31.7682	1.73712e-08	1.55028e-07
C9orf114	-1.48702	4.37769	31.6594	1.83727e-08	1.63341e-07
ZNF614	-1.91533	1.55011	31.6415	1.85424e-08	1.64663e-07
C8orf58	-1.65226	0.95045	31.6011	1.89318e-08	1.67802e-07
USP27X	-1.57122	0.65141	31.5474	1.94631e-08	1.7238e-07
UBE2J2	-1.33047	3.57721	31.4679	2.02768e-08	1.79451e-07
KLF2	-1.83872	1.66128	31.3655	2.13751e-08	1.88315e-07
SLC30A4	-1.41594	0.936269	31.2656	2.25027e-08	1.97357e-07
THBD	-1.97121	-0.446483	31.2562	2.26123e-08	1.98166e-07
SNORD50B	-2.97197	-1.82586	31.2559	2.2616e-08	1.98166e-07
HYLS1	-1.48502	1.32927	31.1762	2.35641e-08	2.05816e-07
RPP25	-1.77905	0.372259	31.0297	2.54113e-08	2.20877e-07
ZNF408	-1.46147	1.92197	31.0072	2.57068e-08	2.23114e-07
EGLN1	-1.33913	3.38352	30.9802	2.60678e-08	2.26079e-07
PIK3R4	-1.35286	4.57538	30.977	2.61105e-08	2.26198e-07
DYRK1B	-2.13843	-0.00350639	30.9472	2.6514e-08	2.29523e-07
PDRG1	-1.4004	3.90305	30.935	2.66822e-08	2.30723e-07
C15orf57	-1.35981	3.18339	30.9056	2.70894e-08	2.3407e-07
CTU1	-2.41675	-0.119045	30.8547	2.78084e-08	2.39663e-07
C22orf40	-1.40543	1.85326	30.7819	2.88716e-08	2.48003e-07
SNORD18C	-2.60591	-1.0564	30.7808	2.88877e-08	2.4805e-07
ZNF287	-3.28452	-0.755356	30.7029	3.00715e-08	2.57647e-07
PAK1IP1	-1.36886	4.47894	30.681	3.04121e-08	2.60374e-07
HEATR6	-1.44835	3.73579	30.6257	3.1292e-08	2.67418e-07
HS3ST3B1	-1.56787	1.25145	30.6034	3.16543e-08	2.70317e-07
USP51	-1.87398	0.280093	30.4174	3.48385e-08	2.95994e-07
ZNF823	-3.4255	-0.609889	30.399	3.51706e-08	2.98707e-07
IL7R	-2.07538	-0.429425	30.3692	3.57153e-08	3.03113e-07
ZSCAN21	-1.34124	1.28665	30.353	3.60149e-08	3.05545e-07
R3HCC1	-1.39472	3.77339	30.3325	3.63973e-08	3.08341e-07
AKAP3	-2.98522	-1.89468	30.3125	3.67753e-08	3.1098e-07
ZNF71	-2.42442	1.03004	30.2404	3.81685e-08	3.21946e-07
ZNF28	-2.3474	1.09876	30.2049	3.8873e-08	3.27652e-07
RABIF	-1.31643	3.12856	30.2038	3.88943e-08	3.27713e-07
ZNF594	-2.39369	1.1548	30.156	3.98659e-08	3.35416e-07
SNORA70	-1.46611	1.05014	30.1173	4.06685e-08	3.41545e-07
ATP1A1OS	-1.81276	-0.533436	30.0752	4.15614e-08	3.48427e-07
C14orf109	-1.61275	1.60166	30.0592	4.19057e-08	3.50936e-07
C16orf59	-1.61512	2.88612	30.0432	4.22523e-08	3.53459e-07
LOC100506649	-1.61295	0.138349	30.0208	4.27428e-08	3.57306e-07
SNORD36B	-2.94674	-2.0135	29.9422	4.45122e-08	3.71433e-07
BMF	-1.86194	-0.33312	29.9024	4.54351e-08	3.78593e-07
RPL23AP7	-1.89278	-0.835489	29.9008	4.54718e-08	3.78765e-07
FAM18A	-1.89466	-0.465343	29.8306	4.71488e-08	3.92034e-07
RGS2	-1.36468	1.44416	29.8004	4.7889e-08	3.97439e-07
C9orf170	-1.99046	-0.53174	29.6988	5.0467e-08	4.17397e-07
HDX	-1.43265	0.849852	29.635	5.21552e-08	4.30256e-07
SLC9A2	-1.52211	1.06318	29.5708	5.3911e-08	4.43684e-07
DMRT3	-4.2299	-2.50576	29.5301	5.50537e-08	4.5261e-07
CD69	-2.15874	1.34957	29.4123	5.85056e-08	4.7964e-07
RIBC2	-1.6632	0.328736	29.387	5.92727e-08	4.85247e-07
EMILIN2	-1.47553	1.70973	29.2302	6.42709e-08	5.23781e-07
LOC344595	-1.34671	2.51774	28.9988	7.24215e-08	5.86118e-07
FAM69C	-3.82745	-1.36153	28.9795	7.31478e-08	5.91381e-07
AHDC1	-1.73033	1.61261	28.9659	7.36618e-08	5.9492e-07
ZNF273	-1.56053	1.3881	28.9642	7.37293e-08	5.95259e-07
SH2D4A	-1.6035	3.41172	28.9203	7.54181e-08	6.07844e-07
RTKN	-1.70068	0.699141	28.8898	7.66157e-08	6.15797e-07
RPF2	-1.32534	3.50537	28.8616	7.77387e-08	6.23965e-07
ICT1	-1.4293	3.25741	28.845	7.84071e-08	6.29114e-07
ZNF624	-1.97806	-0.159405	28.7748	8.13003e-08	6.50764e-07
DBP	-1.6124	1.10986	28.7089	8.41152e-08	6.71227e-07
ZNF581	-1.33352	1.75565	28.7006	8.44756e-08	6.73873e-07
TCP10L	-2.25068	-1.21268	28.6823	8.52792e-08	6.79097e-07
RARS	-1.62925	5.24198	28.3698	1.00216e-07	7.92938e-07
ASUN	-1.44813	4.67039	28.3253	1.02548e-07	8.10298e-07
OTUB2	-1.93779	-0.466761	28.2496	1.06639e-07	8.41769e-07
LDHAL6A	-4.74742	-2.84183	28.2387	1.0724e-07	8.46229e-07
ZNF671	-1.71838	0.317724	28.1806	1.10504e-07	8.70222e-07
PHOSPHO2	-1.53913	0.231857	28.1461	1.12496e-07	8.84414e-07
ZBTB9	-1.45794	3.94376	28.1027	1.15046e-07	9.02335e-07
RFX8	-1.56006	0.681475	28.0654	1.17284e-07	9.18351e-07
SLC2A6	-1.34805	1.49514	27.8805	1.29041e-07	1.00469e-06
LOC100132077	-2.3592	-1.25674	27.8551	1.30749e-07	1.01697e-06
CCR6	-2.16183	-1.06212	27.814	1.33553e-07	1.03809e-06
TTC4	-1.70602	-0.174514	27.748	1.38191e-07	1.07058e-06
ZNF212	-1.64611	2.98878	27.6677	1.44051e-07	1.11229e-06
SNORA4	-1.7665	-0.403134	27.515	1.5588e-07	1.19848e-06
GNB1L	-1.89212	0.373606	27.4797	1.58756e-07	1.21819e-06
LNP1	-1.50688	0.0748625	27.3391	1.70726e-07	1.30277e-06
BBS10	-1.51299	2.23145	27.3349	1.71096e-07	1.30474e-06
IL21	-1.74209	-0.219865	27.3331	1.71258e-07	1.30555e-06
ZNF641	-1.32616	2.85744	27.2755	1.76436e-07	1.34207e-06
ZNF79	-1.48497	1.63697	27.2676	1.77152e-07	1.34653e-06
FAM110B	-1.37183	0.907963	27.2434	1.79385e-07	1.36173e-06
ZNF643	-2.13202	0.0329684	27.1628	1.87018e-07	1.41279e-06
C12orf34	-2.03643	-0.622972	27.1196	1.91247e-07	1.44101e-06
ZNF585A	-1.37441	0.647169	27.115	1.91706e-07	1.444e-06
DUSP6	-1.63871	1.20472	27.0945	1.93745e-07	1.45851e-06
DLEU1	-1.3847	1.79025	27.0285	2.00477e-07	1.50619e-06
PDGFA	-1.51053	2.9997	27.011	2.02298e-07	1.51938e-06
C14orf80	-1.44263	2.05263	26.9918	2.04318e-07	1.53406e-06
SNORD36A	-1.68529	0.675059	26.9208	2.11961e-07	1.58686e-06
LOC100329109	-1.57751	0.747399	26.9107	2.13074e-07	1.59366e-06
PLEKHH3	-1.48966	1.44262	26.9039	2.13828e-07	1.59879e-06
YDJC	-1.34096	3.2458	26.877	2.16824e-07	1.61756e-06
UTP15	-1.53907	3.99444	26.8645	2.18232e-07	1.62703e-06
ZBTB7C	-3.74227	-1.8027	26.7758	2.28486e-07	1.69893e-06
GBGT1	-1.55009	1.097	26.7471	2.31897e-07	1.72287e-06
FAXC	-1.55687	1.0137	26.6959	2.38131e-07	1.76581e-06
LOC100288842	-2.26555	-0.753107	26.6604	2.42541e-07	1.79624e-06
PPP1R3F	-1.34705	0.799011	26.6294	2.46458e-07	1.82178e-06
GRAP	-1.75733	-0.319163	26.5993	2.5034e-07	1.84872e-06
PRR5	-1.45196	1.9365	26.5946	2.50945e-07	1.8526e-06
NR1H3	-1.38414	0.9748	26.5776	2.5316e-07	1.86778e-06
LIPE	-1.38548	1.27765	26.5479	2.57078e-07	1.89311e-06
WDR25	-1.43441	0.855482	26.4722	2.67358e-07	1.96261e-06
RFX2	-1.30646	1.42062	26.3489	2.84988e-07	2.08222e-06
ZNF567	-1.32904	1.93579	26.2962	2.92861e-07	2.13175e-06
RWDD2A	-1.9832	-0.116773	26.2933	2.93299e-07	2.13427e-06
ZNF19	-1.58402	-0.0202386	26.2849	2.9458e-07	2.14226e-06
ZNF449	-1.31482	1.1656	26.2595	2.98478e-07	2.16925e-06
SNORD49A	-3.00425	-2.15846	26.2307	3.02973e-07	2.19742e-06
TIGD5	-1.42548	1.69138	26.1406	3.17433e-07	2.29205e-06
DOLK	-1.42588	2.63894	26.0407	3.34297e-07	2.40268e-06
ZC3H6	-1.51058	1.23728	26.011	3.39476e-07	2.43616e-06
MEX3A	-1.39032	1.47133	25.82	3.74776e-07	2.66832e-06
OVGP1	-1.3019	0.833611	25.7751	3.83601e-07	2.72769e-06
PRR19	-1.72841	0.309976	25.4742	4.48327e-07	3.16387e-06
PTHLH	-1.40545	0.618039	25.4479	4.54484e-07	3.20442e-06
SNORD36C	-2.04083	-1.48856	25.4411	4.56091e-07	3.21381e-06
ZNF774	-1.9253	-1.21564	25.406	4.64479e-07	3.26603e-06
TTC30B	-1.80792	0.0062211	25.3641	4.74664e-07	3.33169e-06
CIITA	-1.31656	6.58616	25.3578	4.76214e-07	3.34151e-06
LOC257396	-3.22267	-0.987641	25.2871	4.9401e-07	3.45911e-06
SNORD58C	-1.84121	-0.987737	25.2195	5.11616e-07	3.57489e-06
ZNF579	-1.74199	-0.514069	25.2174	5.12172e-07	3.57663e-06
ZNF642	-2.32887	0.04367	25.2031	5.16002e-07	3.60123e-06
MCM3AP-AS1	-1.42854	0.789025	25.1485	5.30819e-07	3.69471e-06
S1PR3	-2.90588	-0.468465	25.1062	5.42586e-07	3.76764e-06
HS3ST1	-2.26192	0.451463	24.9413	5.9103e-07	4.07617e-06
ZNF169	-1.38127	1.0527	24.8536	6.1853e-07	4.25579e-06
SNORD25	-1.75537	-0.695748	24.7929	6.3832e-07	4.38035e-06
C12orf60	-2.1812	-1.42287	24.6574	6.84797e-07	4.68141e-06
ZNF583	-2.71983	-0.630707	24.6379	6.91784e-07	4.72366e-06
ZNF799	-2.74379	-0.590599	24.6294	6.94839e-07	4.73897e-06
SNORD54	-3.89205	-2.79531	24.6126	7.0093e-07	4.77634e-06
TMEM200A	-1.8637	-0.605258	24.5905	7.09007e-07	4.82856e-06
LAMA3	-2.31169	-1.06352	24.5294	7.31849e-07	4.97398e-06
NUAK2	-1.90834	1.67596	24.4424	7.65633e-07	5.18249e-06
ZCCHC14	-1.37423	1.7233	24.4308	7.70259e-07	5.20927e-06
SLC16A9	-1.33465	0.844653	24.32	8.15859e-07	5.49382e-06
RPP40	-1.77893	2.90564	24.3104	8.19945e-07	5.51975e-06
CNTD1	-1.79742	-0.492463	24.3006	8.24149e-07	5.54645e-06
PLA2G15	-1.37485	2.66551	24.2093	8.64119e-07	5.79542e-06
KIAA1024	-1.54493	0.288365	24.0923	9.18277e-07	6.12875e-06
SPATA5L1	-1.37869	2.38331	24.0885	9.20104e-07	6.13744e-06
FAM72D	-1.84435	0.0121168	23.9796	9.73636e-07	6.47235e-06
A1BG-AS1	-1.69628	-0.845913	23.9159	1.00639e-06	6.66542e-06
TLR4	-2.75044	-1.81492	23.808	1.06439e-06	7.0297e-06
LOC100131094	-1.63365	-0.688386	23.799	1.0694e-06	7.05874e-06
ZNF606	-2.45126	-0.012562	23.7568	1.09311e-06	7.20714e-06
GPR18	-1.30407	1.98432	23.7055	1.12264e-06	7.38099e-06
SNORA9	-1.75071	1.06306	23.6997	1.12597e-06	7.40083e-06
TOMM20L	-2.40621	-1.90154	23.6904	1.13146e-06	7.43483e-06
SNORD45B	-2.29921	-1.18313	23.6273	1.16916e-06	7.65667e-06
SNORA8	-1.42474	-0.100186	23.5448	1.22038e-06	7.97205e-06
AMIGO1	-2.50617	-2.16634	23.2725	1.40595e-06	9.08524e-06
APBA1	-1.39702	0.390412	22.9831	1.63431e-06	1.04453e-05
CCR9	-1.3487	3.96354	22.9782	1.63848e-06	1.04663e-05
LIN7B	-2.13794	-1.20993	22.8748	1.72908e-06	1.10119e-05
IL16	-1.63856	-0.0336379	22.6988	1.89491e-06	1.19994e-05
RASSF7	-1.57874	1.95767	22.6907	1.9029e-06	1.20434e-05
CXorf21	-2.29609	-1.44876	22.6662	1.92725e-06	1.2191e-05
SPHK2	-1.44123	2.00483	22.6082	1.98639e-06	1.2521e-05
HTR7P1	-1.80525	-0.750596	22.5463	2.05135e-06	1.28957e-05
ZNF14	-2.27985	0.281085	22.3747	2.24308e-06	1.40218e-05
BDNF	-2.00929	-0.920806	22.3007	2.3312e-06	1.45183e-05
CYP2R1	-2.11157	0.652241	22.1565	2.51306e-06	1.55886e-05
SNORA25	-2.9115	-1.33578	22.1368	2.53892e-06	1.57114e-05
RFXAP	-1.33956	2.96163	22.1134	2.57003e-06	1.58858e-05
CAMSAP2	-1.32681	2.99085	22.1092	2.57566e-06	1.59136e-05
JAKMIP2	-2.37772	0.265726	22.1075	2.57803e-06	1.59239e-05
C17orf100	-2.29539	-1.81303	22.0726	2.62527e-06	1.6183e-05
ZNF441	-2.30145	0.279462	22.0585	2.64462e-06	1.62881e-05
GNA11	-1.40201	0.0111902	22.0568	2.64706e-06	1.62987e-05
TSLP	-1.90689	-1.22714	21.9726	2.76575e-06	1.6958e-05
ZIK1	-2.2968	0.646656	21.8817	2.89987e-06	1.77338e-05
FAM72A	-1.53729	0.344316	21.874	2.91149e-06	1.78002e-05
SIRT4	-2.28378	-1.61962	21.8503	2.94772e-06	1.79888e-05
FBXO10	-1.72121	1.89085	21.7759	3.06428e-06	1.86465e-05
PRRX2	-1.54546	0.041179	21.7346	3.13089e-06	1.90123e-05
LIAS	-1.34443	1.1471	21.7241	3.14805e-06	1.90966e-05
PET117	-1.98616	-0.113043	21.564	3.4222e-06	2.06152e-05
TGFBI	-1.84502	-1.04081	21.5199	3.50169e-06	2.10561e-05
DKFZP434I0714	-1.44669	1.32721	21.3767	3.77331e-06	2.25674e-05
SLC16A6	-1.91833	0.828034	21.3582	3.80992e-06	2.27689e-05
MIR221	-4.47992	-2.96847	21.3282	3.8699e-06	2.31156e-05
SNORA62	-1.64875	-0.995663	21.2471	4.03724e-06	2.4023e-05
LOC100287042	-1.48712	0.4821	21.1956	4.14724e-06	2.46086e-05
SPATA7	-1.36075	0.337379	21.1881	4.16331e-06	2.46915e-05
LOC151174	-1.74218	-1.27453	21.1765	4.18873e-06	2.48296e-05
PLAC2	-2.63475	-2.23163	20.9599	4.68995e-06	2.7563e-05
ZNF547	-1.73541	-0.155608	20.8723	4.90931e-06	2.88015e-05
C1orf182	-1.85547	-1.52044	20.7426	5.25348e-06	3.06744e-05
ZNF75A	-1.50864	1.87477	20.7419	5.25543e-06	3.06781e-05
RHOV	-2.92721	-2.48721	20.7195	5.31722e-06	3.10156e-05
ZNF311	-1.68	-0.834684	20.7108	5.34152e-06	3.1134e-05
PTCHD4	-1.5559	2.23446	20.6535	5.50372e-06	3.20235e-05
SNORA6	-1.38471	-0.369764	20.619	5.60373e-06	3.25406e-05
MGC16121	-1.80007	-0.409709	20.5346	5.85632e-06	3.38727e-05
LOC100506810	-1.36518	-0.126178	20.5236	5.88993e-06	3.40419e-05
ZNF443	-2.59815	-0.870375	20.4741	6.04441e-06	3.48228e-05
STC2	-1.38666	0.169473	20.463	6.07967e-06	3.50173e-05
ZNF440	-1.93511	0.822396	20.4041	6.26938e-06	3.60124e-05
KCTD11	-1.33643	2.14099	20.3834	6.33766e-06	3.63777e-05
SNORD68	-1.70039	-1.19041	20.182	7.0413e-06	4.017e-05
ZNF221	-1.7189	-1.30145	20.151	7.15615e-06	4.07953e-05
NAGS	-1.31793	0.306439	20.079	7.4309e-06	4.22277e-05
GPR171	-2.33373	-1.95499	19.9978	7.75313e-06	4.392e-05
FAM212A	-2.64413	-1.75132	19.9512	7.94434e-06	4.49704e-05
SNORD58A	-2.52528	-2.0166	19.9479	7.95818e-06	4.50379e-05
LOC100505783	-1.92887	-0.994283	19.8796	8.24765e-06	4.644e-05
ZNF563	-3.76059	-2.22297	19.6654	9.22568e-06	5.13654e-05
AVPI1	-2.68722	-0.678372	19.6641	9.23182e-06	5.13873e-05
SNORA56	-2.23195	-1.618	19.6198	9.4487e-06	5.24696e-05
WNT5B	-1.74649	-0.694641	19.6173	9.46107e-06	5.25258e-05
FRAT1	-1.66275	-0.204483	19.5408	9.8472e-06	5.44496e-05
ZSCAN23	-2.02058	-1.44078	19.4683	1.02283e-05	5.64232e-05
GBP3	-1.77925	-0.828667	19.4356	1.04052e-05	5.73314e-05
INHBE	-2.02352	-1.94887	19.394	1.06338e-05	5.8481e-05
KCTD21	-1.45346	1.76992	19.3416	1.09297e-05	6.00234e-05
EPHA4	-2.46508	-2.20531	19.3364	1.09598e-05	6.01183e-05
ZFHX2	-1.39747	1.1525	19.3184	1.10635e-05	6.06441e-05
ZNF775	-2.07766	-0.442662	19.2386	1.15355e-05	6.29655e-05
ZNF586	-1.52511	0.899982	19.1273	1.22281e-05	6.63898e-05
RFESD	-1.48288	-0.667611	19.0179	1.29495e-05	6.99813e-05
MIR186	-3.27547	-2.85344	18.941	1.34822e-05	7.26082e-05
CLIC5	-1.65146	-1.00695	18.8816	1.39088e-05	7.46141e-05
SNORA52	-1.75197	-1.33595	18.7379	1.49974e-05	8.01222e-05
FLJ27352	-2.77652	-2.18834	18.648	1.57211e-05	8.36223e-05
IFIT1	-5.92931	-3.56932	18.6444	1.57506e-05	8.37251e-05
SLC22A3	-2.15377	-1.12123	18.6185	1.59667e-05	8.48351e-05
SLC6A9	-1.4302	-0.362694	18.5183	1.68281e-05	8.88663e-05
C8orf76	-1.35386	0.45143	18.5094	1.69065e-05	8.92002e-05
TBC1D10A	-1.46241	1.64844	18.4704	1.72559e-05	9.08794e-05
NLRP3	-2.2087	-2.25287	18.4333	1.75952e-05	9.24373e-05
CYP2U1	-1.73244	-0.0637578	18.4058	1.78514e-05	9.36359e-05
ZNF788	-2.16592	-0.255195	18.3111	1.8761e-05	9.79234e-05
RAET1K	-2.93954	-2.79041	18.2935	1.89351e-05	9.87661e-05
RFPL1-AS1	-2.29093	-0.867423	18.1941	1.99492e-05	0.000103593
NUDT6	-1.42982	-0.102655	18.0586	2.14205e-05	0.000110668
KLHDC8B	-1.39141	-0.583316	18.0198	2.1862e-05	0.000112749
HCN1	-1.50196	2.46462	17.9995	2.20969e-05	0.000113785
OLFM4	-1.59821	-1.14879	17.9749	2.23833e-05	0.000115133
WNT11	-2.26942	-0.930776	17.7765	2.48439e-05	0.000126758
LOC100287722	-1.82525	-1.04341	17.7354	2.53864e-05	0.000129243
SNORA1	-3.07209	-3.00244	17.7148	2.56619e-05	0.000130475
KCNK13	-2.84196	-2.86008	17.6963	2.59134e-05	0.000131611
LOC388906	-1.41473	-0.572892	17.6773	2.61726e-05	0.000132754
GPR125	-1.54173	1.03871	17.6588	2.64289e-05	0.000133996
ZNF524	-1.3025	0.300794	17.6479	2.65815e-05	0.000134711
SNORA5C	-1.83149	-1.70233	17.6125	2.70802e-05	0.000137001
ZFP37	-2.19934	-0.799964	17.5845	2.74817e-05	0.000138852
ZNF497	-1.38295	-0.179771	17.5389	2.81493e-05	0.00014198
TBC1D30	-2.10346	-1.95891	17.4909	2.88687e-05	0.00014517
ZNF160	-1.92127	1.47283	17.4887	2.8902e-05	0.000145306
LOC100130015	-1.87638	-1.82342	17.4854	2.89527e-05	0.000145498
ZNF322	-1.63541	0.44626	17.4572	2.93854e-05	0.000147419
SNORA13	-2.94117	-2.81165	17.4451	2.95727e-05	0.00014826
OR51E2	-2.00683	-1.64305	17.4219	2.99359e-05	0.000149923
TCEANC	-2.48705	-0.68916	17.3965	3.03379e-05	0.000151774
PMEPA1	-1.95702	-1.81755	17.3799	3.06037e-05	0.000152973
CBR3	-2.53192	-2.64729	17.3736	3.07056e-05	0.000153351
IDI2-AS1	-1.77747	-1.157	17.2653	3.25064e-05	0.000161653
BEGAIN	-1.94746	1.09129	17.2368	3.29978e-05	0.000163993
FOXO3B	-2.25622	-1.02823	17.2355	3.30205e-05	0.00016407
PGBD3	-1.53097	-0.591966	17.1663	3.42458e-05	0.000169726
CX3CR1	-2.21236	-1.49536	16.9662	3.8051e-05	0.000187195
C3AR1	-2.0175	-1.93015	16.8025	4.1479e-05	0.000202399
TMEM169	-1.98632	-2.04359	16.7862	4.18364e-05	0.000203972
FAM124B	-1.4242	-0.249315	16.7616	4.23831e-05	0.000206422
ZNF669	-1.93764	-0.0852962	16.7518	4.26011e-05	0.000207354
LOC100129196	-1.33768	-0.686602	16.7381	4.29107e-05	0.000208644
CLDN23	-1.81724	-1.7108	16.6087	4.59398e-05	0.000222355
KLHL1	-2.1986	-1.8413	16.5651	4.70078e-05	0.000227289
LOC645212	-1.36256	0.968632	16.4971	4.87243e-05	0.000235053
OSGIN1	-2.6778	-2.76006	16.4789	4.91943e-05	0.000237076
NAV2	-2.21616	-2.17848	16.4707	4.94079e-05	0.000238056
LOC100130357	-1.65453	-0.994182	16.43	5.04803e-05	0.000242873
ETV7	-1.44612	-0.79984	16.3997	5.12945e-05	0.000246587
LIPT2	-1.45315	-0.81129	16.3771	5.19078e-05	0.000249279
DTX1	-2.35111	-2.13979	16.2821	5.45777e-05	0.000261028
PLCH1	-2.07552	-2.12065	16.1663	5.80163e-05	0.000275949
BATF2	-2.45426	-2.52426	16.162	5.8148e-05	0.000276519
CSF2	-2.50334	-2.43884	16.1494	5.85359e-05	0.000278194
KIAA1107	-1.89267	-0.885385	16.1411	5.87945e-05	0.000279196
ZNF439	-3.12127	-2.08793	16.1323	5.90677e-05	0.000280323
PLCD4	-1.46727	1.07544	16.1256	5.92766e-05	0.000281143
CMKLR1	-2.26218	-2.37605	16.0792	6.0748e-05	0.000287713
BCAR3	-2.97475	-2.78718	16.0756	6.08622e-05	0.000288195
HOXD8	-1.64175	0.674414	15.9913	6.36352e-05	0.000299989
FAM203A	-1.43694	-0.684338	15.9576	6.47764e-05	0.000304693
FAM86B1	-2.1267	-2.19029	15.955	6.48662e-05	0.000304993
DSE	-2.00505	-2.01476	15.8246	6.94935e-05	0.000324641
MIR7-1	-2.07609	-2.19779	15.7734	7.13987e-05	0.0003321
SNORD101	-2.12911	-2.473	15.7321	7.29749e-05	0.000339094
SP5	-1.93279	-1.77239	15.729	7.3093e-05	0.000339508
METTL20	-2.16356	-1.90355	15.6689	7.54565e-05	0.000349582
HECW2	-1.4218	-0.550651	15.6245	7.72471e-05	0.000357312
HCG27	-1.43462	0.750738	15.5785	7.91509e-05	0.000365756
SNORA16A	-1.52101	-1.55386	15.5738	7.9345e-05	0.00036658
SIM1	-1.76281	-0.0769807	15.523	8.15067e-05	0.000375751
TTLL6	-1.5413	-0.919083	15.486	8.31185e-05	0.000382653
GPR39	-1.44912	-0.0567739	15.4024	8.68761e-05	0.00039893
ZNF283	-1.46595	-0.341183	15.2689	9.3238e-05	0.000425137
CETP	-2.82375	-2.67441	15.246	9.43741e-05	0.000429647
ZNF611	-1.71071	0.687265	15.2132	9.60287e-05	0.000436499
HES1	-1.47083	-0.183225	15.1746	9.80144e-05	0.000444229
GPM6B	-1.67865	-0.874302	15.1169	0.000101052	0.000456669
IGDCC4	-3.50244	-3.13735	15.1123	0.000101299	0.000457607
MRVI1	-1.71767	-1.36352	15.0929	0.000102347	0.000461983
SNORD6	-3.31927	-3.25921	15.084	0.000102831	0.000464081
C5orf25	-1.51038	1.3816	15.0701	0.000103591	0.000467239
CHRM5	-1.71692	-0.769293	15.0569	0.000104318	0.000470245
C3orf49	-1.88751	-1.95846	15.0453	0.000104964	0.0004727
MESP1	-2.43387	-1.7723	14.986	0.000108312	0.000486653
LOC100288432	-1.7564	-0.917925	14.965	0.000109521	0.000491993
ZNF57	-1.84383	-0.219803	14.9394	0.00011102	0.00049796
LINC00256A	-2.15169	-2.31027	14.9064	0.00011298	0.000505877
SNORD73A	-1.7975	-0.655316	14.819	0.000118337	0.000527338
LOC100509894	-3.95149	-3.43002	14.8152	0.000118576	0.000528304
IFIT5	-2.03002	-2.30848	14.681	0.000127323	0.000563942
IL22RA1	-1.82662	-1.99559	14.6689	0.000128141	0.000567351
TAS2R4	-2.13847	-2.44572	14.648	0.00012957	0.000573242
TRAPPC2P1	-1.34443	-0.831445	14.5995	0.00013295	0.0005862
SOX7	-2.91355	-2.64956	14.5955	0.00013323	0.000587324
SLC43A2	-1.3415	-0.990481	14.5775	0.000134513	0.000592196
DUSP19	-1.40063	-0.742104	14.5478	0.00013665	0.000601151
FZD1	-2.92022	-2.07505	14.3809	0.000149307	0.000652289
BEST3	-2.62849	-3.01386	14.3701	0.000150165	0.000655548
CCDC121	-1.58711	-1.20857	14.2616	0.00015908	0.000690727
KIAA0748	-1.35021	-0.572325	14.2158	0.000162997	0.000705929
ZNF845	-1.55002	0.843	14.2023	0.000164173	0.000710167
TNFRSF17	-1.541	0.35615	14.1419	0.000169528	0.00073174
SNORA57	-1.41039	-1.37122	14.0914	0.000174139	0.00075012
CD207	-2.06974	-2.19815	14.0789	0.000175302	0.000754296
DSG4	-5.55703	-3.78953	13.9919	0.000183599	0.000784936
RIN1	-1.34045	1.05198	13.947	0.000188035	0.00080156
SNORA5B	-2.82224	-3.17374	13.89	0.000193831	0.000823861
HNF4G	-2.23195	-1.18763	13.8626	0.000196672	0.000835175
CYP1A1	-1.37439	0.0156251	13.766	0.000207055	0.000875452
TMEM196	-6.02879	-3.49886	13.6573	0.000219383	0.000922735
NIPAL1	-1.90958	-1.75217	13.5698	0.000229854	0.000964349
